# Supplementary material for: Features of alternative splicing in stomach adenocarcinoma and their clinical implication: a research based on massive sequencing data
Source: BMC Genomics. 2020 Aug 24;21:580. doi: 10.1186/s12864-020-06997-x (PMC7443856; doi:10.1186/s12864-020-06997-x)
Supplement: Supplementary file 2 — Additional file 2. The file Additional file 2 contains all surviving-related AS events. [file 12864_2020_6997_MOESM2_ESM.txt]

id	z	HR	HR.95L	HR.95H	pvalue
CD44|14986|ES	-4.84613687392548	0.00051076018238096	2.38173534351034e-05	0.0109531885906911	1.2588868098164e-06
PPHLN1|21214|AT	4.71872209398306	708.476821474339	46.3892187440738	10820.173741997	2.37330771226075e-06
ABL2|9101|AP	-4.62343479429297	0.157609849346614	0.0720150592020956	0.344939862388386	3.77437424689439e-06
ABL2|9102|AP	4.62243206521998	6.34025195378942	2.89737156329228	13.8742284030194	3.79267036051102e-06
TMEM37|55122|AP	-4.47008035949782	1.16609098304852e-05	8.01084061367288e-08	0.00169741010503469	7.81902138108449e-06
RASSF4|11351|ES	-4.36671922842176	3.01608316121472e-06	1.00366645467007e-08	0.000906352662583832	1.26126689058394e-05
KIAA1147|82046|AP	-4.22551770203506	4.50558575827626e-11	7.15727333840755e-16	2.83631797548458e-06	2.38392082938344e-05
PPP2R5D|76200|ES	-4.20571206191457	0.000117325205487081	1.72835201107611e-06	0.00796435202688562	2.60261418456649e-05
ABCB5|78909|AT	4.20105139418788	17.2988981439474	4.5754278012796	65.4041304970379	2.65678265156542e-05
LOH12CR1|20507|ES	-4.20016292450196	1.18622728987204e-05	5.96454988121014e-08	0.00235916407987467	2.66722980618357e-05
TLN2|30978|AT	-4.12622269432795	0.00590395444946228	0.000515740800851709	0.0675856517145088	3.68770188847954e-05
TLN2|30977|AT	4.12607985211419	169.357909446245	14.7938699389327	1938.78286144184	3.6899919010412e-05
CDKN3|27569|AP	-4.11315705574556	3.15917760829608e-08	8.42441316648632e-12	0.000118470010474593	3.902846660041e-05
FAM151B|72654|AT	-4.10608035884849	1.20048249313544e-08	1.9887402801131e-12	7.24658835915335e-05	4.0242953132294e-05
UBA52|48486|AD	-4.02392371869871	0.0205248003942845	0.00309191433025382	0.136248093002835	5.72364629257542e-05
CADPS|65499|AT	-3.99004635617007	0.0481465267212935	0.0108498392061696	0.213651833107912	6.60603830168645e-05
SRSF7|53276|RI	-3.98841949223672	0.0820646206137957	0.024019133194548	0.280384887411961	6.65149682294959e-05
ST5|14270|AA	-3.98063417379158	0.0117412758884712	0.00131610861549533	0.10474633922012	6.87316561714415e-05
WEE1|14328|AP	-3.95514202607182	0.000653378558942885	1.72554061651166e-05	0.0247402777541862	7.64891986598638e-05
WEE1|14327|AP	3.95505942117154	1530.34587638344	40.4147132738118	57948.1656964113	7.65156318934853e-05
WBP1L|12981|AP	-3.94781963089734	0.0304560134634782	0.00538103812831067	0.172377287424791	7.88661855907155e-05
WBP1L|12980|AP	3.94778139100309	32.8335797662484	5.80107233205802	185.835290194381	7.88787803250046e-05
RSRC1|67420|AP	-3.93657235927505	3.26440447383792e-05	1.90629489730894e-07	0.00559007768622592	8.26537058241632e-05
RCAN1|60494|AP	3.90000696009778	9.04470896536001	2.99057497249828	27.3548601925614	9.61899227497273e-05
CBWD3|86515|ES	3.86501228454187	53.4714591751139	7.10860010162528	402.216597563584	0.000111083608570883
GNPDA2|69151|ES	-3.83075783939578	6.1561170220733e-08	1.25903313984515e-11	0.000301006983772657	0.000127749186674384
EIF3K|49681|ES	-3.77280304988968	0.00310701150152154	0.000154746117889841	0.0623829573382848	0.00016142371209915
CLEC4A|20178|ES	-3.76028768017307	0.00462392532229875	0.000280511764580702	0.0762202805224748	0.000169718069565574
USH2A|9805|AT	-3.71702152203525	0.0689876613391661	0.0168446619425915	0.282540393702628	0.000201585276929996
SIRT6|46772|ES	-3.7079430814523	5.94123350130746e-08	9.00024763865227e-12	0.000392192047755074	0.0002089496051818
FANCA|38149|ES	-3.70216616241466	1.69112811540923e-154	6.6043073220663e-236	4.33037737836957e-73	0.000213766537372646
TUBA4A|57673|AP	-3.70209109714896	0.00136382681845155	4.14802341251432e-05	0.0448412028031495	0.000213829809422306
TET2|70188|AT	3.69363495122522	125.166587604982	9.64921959976989	1623.62090433191	0.000221071101977913
TET2|70187|AT	-3.69363495122522	0.00798935258310264	0.000615907320072037	0.103635324044636	0.000221071101977917
B4GALT6|45012|ES	-3.67756923370044	0.0327484787856518	0.00529493760761969	0.202544948070956	0.000235467175753356
ZNF106|30164|ES	-3.67679165119621	6.56114812190421e-14	6.16014557134593e-21	6.98825444609769e-07	0.000236185790928295
NME6|64602|ES	-3.66397551917447	1.7590034514053e-08	1.2503765867306e-12	0.000247452901381172	0.00024833053074973
MID1|88465|AP	3.64914522271201	84.6877044024535	7.80519528492709	918.876083831943	0.000263114339218299
KIF1B|601|AT	3.64224045663422	18.7803820606253	3.87523511607547	91.014542286726	0.000270275428550155
KIF1B|602|AT	-3.64220252229734	0.0532489052448641	0.0109876624183788	0.258057246556258	0.000270315270960278
GZF1|58840|ES	-3.63640589913227	1.06277271625811e-05	2.2170331409453e-08	0.00509458260033516	0.000276468574109363
RPS15|46490|RI	-3.63262428519352	0.0901977325140432	0.0246306981955585	0.330304520240597	0.000280553371425324
PLK4|70545|AA	-3.62386961250466	2.39075061666111e-30	2.27935898191725e-46	2.50758592938169e-14	0.000290227956878918
MFSD2B|52798|AT	-3.61130513832275	0.014911078371521	0.00152130903896934	0.1461506193063	0.000304659950801157
PAOX|13555|ES	-3.58401832213181	0.0308917157730468	0.00461310976197429	0.206866550470781	0.000338348335362269
EPC1|11156|AP	-3.57601778983971	0.0267571991267922	0.00367742191298641	0.194687398414231	0.0003488679216088
EPC1|11157|AP	3.57601778983971	37.3731194831484	5.13643927724754	271.929635397181	0.000348867921608802
TUBA1A|21538|AP	3.57418435318506	3184.85490620588	38.2042466386747	265501.918399707	0.000351321343891016
DYNC2H1|18489|ES	-3.56787415350491	0.00196414969508452	6.40053410497401e-05	0.0602744077514181	0.000359889270620394
CYP2B6|50020|ES	-3.56457443876844	0.0968740349549013	0.0268397480051558	0.349652263748553	0.00036444701295333
TMX2|15906|ES	-3.5553768994297	0.00741088025117978	0.000496132976012666	0.110698439234413	0.000377437634464506
BDKRB2|29192|AA	-3.54094459143364	0.0436640362860166	0.00771636569067589	0.247078500580961	0.000398697296422646
D2HGDH|58425|ES	-3.50314007210347	9.00627722024216e-06	1.35417620751563e-08	0.00598984304388739	0.000459807600246291
PHRF1|13700|AD	-3.49656005783685	0.040645581165808	0.00675007805505407	0.244747283636122	0.000471298390815459
OXR1|84844|AP	3.48922619675341	8.06321011086258	2.49634954047375	26.0441721953641	0.00048442104357871
DUSP22|75134|ES	-3.48842862647198	3.10879761021576e-08	1.88181212124981e-12	0.000513580631782966	0.000485868518416976
NAT6|64990|AA	3.46476258544267	22.0134199825087	3.8295647983977	126.539354949437	0.000530699761295989
RCAN1|60488|AP	-3.46347509398377	0.147326879902243	0.0498444432930999	0.435458962077219	0.000533245957951019
KIAA0430|34179|ES	-3.45419936783108	0.116498312587163	0.0343981858908326	0.394551528930289	0.000551929193585745
SRSF7|53284|ES	3.44193973119342	25.0682298919374	4.00324757533628	156.976589153929	0.000577558913202987
PDZK1IP1|2893|AP	-3.44151728635784	2.27360771207726e-29	1.10713221701644e-45	4.66908283307634e-13	0.000578461509436552
MYNN|67579|ES	-3.44091777495859	0.0226040658096261	0.00261049576467581	0.195726726715973	0.000579744680941887
BEST1|16316|ES	-3.43272171758651	1.27176334110311e-14	1.48084133643652e-22	1.09220478654777e-06	0.000597555078762358
CMIP|37767|AP	-3.42679017952228	4.08533953010685e-07	9.06043305726711e-11	0.00184207520443706	0.000610760802087291
BRSK1|52060|AT	-3.41085181196256	0.00920302056725656	0.000622231434134057	0.136115893404222	0.000647602776737202
DDX11|20977|ES	3.40707216978591	21.5550315696606	3.68474043422802	126.092839987631	0.000656637620790704
TCIRG1|17286|AD	-3.40032317667425	2.11273229752174e-07	3.00088993728812e-11	0.00148743801148043	0.000673062519791122
ZC3H12D|78076|AT	3.39670041660443	10.269766424193	2.67836594898742	39.3777789951945	0.0006820359199672
FUT3|46945|ES	-3.39452387107597	0.0198947666952908	0.00207227674012117	0.190998496579616	0.000687480464418296
RASSF4|11350|ES	-3.38332301713206	0.029835881829132	0.0039007927273586	0.228204856484315	0.000716143481824168
HOXB3|42196|AP	3.35807894849626	9.7033795128785	2.57572305886286	36.5550068152584	0.000784861929973953
APOBEC3B|62269|AA	-3.35142915636583	6.97327790989107e-25	5.20392942320733e-39	9.34420912622685e-11	0.000803956061525682
RANBP3|46999|ES	-3.34732277653732	0.0913409551980026	0.0224958371903056	0.370876177041277	0.000815961421846066
SRSF3|75985|ES	3.33003579203264	13.3888868097472	2.90786906271036	61.6473046544732	0.000868348211899846
DTD2|27118|RI	-3.31041087546315	6.18893588919851e-05	1.99525058213333e-07	0.0191970511291147	0.000931591138851809
SLC9B2|70175|ES	-3.30991779240234	0.0691793578184585	0.0142255796187507	0.336420987856705	0.000933233758690067
SEMA4D|86813|ES	-3.30963426486263	0.0860579517309999	0.0201360693280498	0.367796263286525	0.000934179495711233
KCNK9|98064|AT	3.3040385049504	2.85920941438394	1.53320316289078	5.33202557441119	0.000953027416460548
IL7R|71774|AT	-3.30381144147286	0.00476208004528859	0.000199602119816398	0.113613053702011	0.000953799608634054
HDDC2|77424|ES	-3.30130493861767	0.0182440261012196	0.00169339771348556	0.196554232789698	0.000962362258595751
CCDC51|64653|AD	-3.30112908606732	0.158540580996383	0.0531182257666394	0.473191931016203	0.000962965666194351
ZNF846|47399|AT	3.30082093550228	6.8451541975279	2.18448334477104	21.4495276881339	0.000964023876601961
HLF|42579|AP	3.29730799550532	11.0715789610501	2.65165750411616	46.2276370536117	0.000976163917174118
DUSP18|61796|RI	-3.2920516529551	0.00146579994926285	3.01204845150177e-05	0.071332500982437	0.000994593426571677
BBS5|55864|AT	-3.2859355583696	0.00161696829610352	3.49763100937257e-05	0.0747530675362159	0.0010164426091891
IL32|33399|ES	-3.27847365117427	0.189043891860041	0.0698347213057594	0.511745337868824	0.00104370107386557
ZFYVE28|68559|AT	-3.27817078227285	0.127994770021228	0.037445294536421	0.437509207915363	0.00104482161357158
TCEB1|84208|ES	3.27774710115156	65.6877854527335	5.37898367308404	802.174801027124	0.00104639099635159
LAMP3|67793|AP	-3.27457220830587	1.2163836902371e-07	8.83497849665839e-12	0.0016746948308187	0.00105822090380611
SRSF7|53279|RI	-3.26941923460233	0.139042656869685	0.0426068246229396	0.453750322876025	0.00107768498214676
THBS3|8034|ES	-3.26077648124519	5.71432919328866e-10	1.58938337665934e-15	0.000205447965599742	0.00111107587491129
CREM|11245|ES	-3.25107891324211	0.0936892647732224	0.022477960030764	0.390501554488646	0.00114967941927211
HHLA2|66023|ES	-3.25046988231532	0.00620907764398889	0.000289914218967229	0.132979490714253	0.00115214471248756
ZC3H12D|78078|AT	-3.247095885287	0.105978271393427	0.0273421483360883	0.410772184741417	0.00116589103656653
UBE2A|89957|ES	-3.24608098972175	0.00256360019225843	6.9876290685193e-05	0.0940525875272324	0.00117005547655627
FGF11|38952|AP	-3.22602055081585	0.134138416528921	0.0395821522872978	0.454576463106087	0.00125524343650128
ECT2|67658|AA	-3.21001841999389	3.07725811106033e-05	5.41177574687704e-08	0.0174979857351834	0.00132726466592745
ANAPC11|44211|ES	3.2094276536662	27.016513473565	3.6086787582462	202.260175860609	0.00132999512116954
TEX264|65103|ES	-3.20106816113069	0.13512142368322	0.0396716477702831	0.460222858498373	0.00136919139073087
APC|72984|AP	3.19445915347297	18.165711418556	3.06645563985948	107.613841548146	0.00140093108325747
SLC7A10|48934|AT	-3.18882260700657	0.0422891687897273	0.00605146658779419	0.295527335560803	0.00142853511617813
UBXN11|1263|ES	-3.1873880881993	0.0637022624153762	0.0117169621705277	0.346333646706202	0.00143564002781998
HMBS|19096|AD	-3.18463839590828	0.160950815046972	0.0522947279067927	0.495368575403178	0.00144934989260585
CLK3|31728|ES	3.18225977851895	19705.5027530856	44.6207965246364	8702373.53422115	0.00146130682736071
ZFYVE28|68560|AT	3.17789226695449	71.7040520691562	5.14206719965738	999.88407064747	0.00148349862677531
HMBS|19097|ES	-3.16971117829929	2.15944267321454e-06	6.77688286408543e-10	0.00688102886300849	0.00152590530141074
SNX27|7647|AD	-3.15439668590841	0.00024864898756439	1.43221360324818e-06	0.0431683646046772	0.00160830311647888
HYPK|30317|AP	-3.15014492299648	0.166385733250338	0.0545140446229997	0.507836327696965	0.00163189490589072
HYPK|30319|AP	3.15014492299648	6.01013067926585	1.96913837285921	18.3438966401348	0.00163189490589073
ADRA2C|68651|RI	-3.14923759527705	0.000404807521303432	3.13134539694479e-06	0.0523318601211204	0.00163697045717605
CAP2|75436|ES	-3.13226353033	0.0199256469991528	0.00171908307348251	0.230955335701457	0.00173464098729143
TMX2|15904|ES	-3.1309143432014	0.00600682040063365	0.000244381295084339	0.14764587982487	0.00174262980073846
CD44|14989|ES	-3.13027944983971	3.87890440190272e-07	3.75321257923802e-11	0.00400880553431242	0.00174640082775054
CLCC1|3975|ES	-3.12901367489386	4.27487256081762e-06	1.85276165500999e-09	0.00986340329411275	0.00175394145411524
GSDMB|40797|ES	-3.12650805574392	0.0374150185396869	0.00476989175313345	0.293483308380217	0.00176895657989248
TSEN2|63433|RI	-3.1257151713793	5.19748836221106e-05	1.07004832973511e-07	0.0252454814653154	0.00177373256070102
RTN1|27757|AP	3.12017701046408	4.62161217790579	1.76684389242877	12.0889565934463	0.00180742392153993
RAP1B|22959|AD	-3.1190118105389	0.00169011180964625	3.0616671282638e-05	0.0932981218871294	0.00181458687549302
APC|72985|AP	-3.11687080228672	0.0582361955834593	0.00974353146261113	0.348072409787863	0.00182781656436462
MORF4L2|89778|AA	-3.11387727503805	0.0317417420280293	0.00361837878672364	0.278450169636956	0.00184646275463942
IL32|33396|AD	-3.11108756310008	0.0595713913996533	0.010076735571495	0.352172650369964	0.0018639965762887
MIPOL1|27301|ES	-3.1107102777254	0.000180791468273307	7.92390980550668e-07	0.0412492769386442	0.00186637958657688
NEIL3|71228|ES	-3.10703736576446	0.00510368004893653	0.00018280297300369	0.142489750652945	0.00188972511292032
ZNF695|10504|ES	-3.10608421797673	0.00312653739105225	8.21161804749432e-05	0.11904153360653	0.00189582712744108
ISYNA1|48439|ES	-3.10510364291608	3.4793018250246e-07	2.91631872784501e-11	0.0041509664475408	0.00190212361129669
P4HA2|73262|ES	-3.1050771670068	0.141307833260406	0.0410904044876843	0.485950527616138	0.00190229388479376
ACP6|7383|AT	-3.09729808463564	0.141520825679015	0.0410639937647089	0.487730058981324	0.00195293388049737
ACP6|7384|AT	3.09719750479291	7.06567783918289	2.05018734665805	24.3508494033482	0.00195359666098522
VPS29|24446|ES	-3.09517758747378	0.150514648110438	0.04537281525618	0.499300278545604	0.00196695089254084
SORBS1|12641|ES	3.09402782272186	3.23415022929674	1.53760230081239	6.80262230365667	0.00197458967942254
LETM2|83399|AT	3.08901719634944	5.78454234250941	1.89938770060653	17.6166930540823	0.00200819814868359
LETM2|83398|AT	-3.08900462343033	0.1728755219356	0.0567646212574613	0.526488954254719	0.00200828313709824
ITGB6|55723|RI	-3.08762423260091	0.0163890140801162	0.00120555100371089	0.222802504159055	0.00201763418366998
TPM1|115012|ES	3.08645113586915	5.84412299164649	1.90474038721373	17.9309336698906	0.00202561236606152
TUBA1A|21537|AP	-3.0824652531018	0.000193648410912938	8.43602200067012e-07	0.0444518838928199	0.00205293696060752
CDIP1|33761|ES	-3.08142111226351	1.36959495941635e-08	1.36459890000046e-13	0.00137460931036807	0.00206015058709215
STARD8|89356|ES	-3.07667039217461	0.0145293319227998	0.000980666837985743	0.21526320453181	0.00209326626203114
SLC20A2|83730|AP	3.07634312596027	5.36312091303905	1.83949889159078	15.6363594777721	0.00209556540335699
SEC16A|88173|ES	3.06433725618667	6.20749736908236	1.93091667103013	19.9558189979308	0.00218152830013816
MFSD7|68391|AP	-3.06349208339469	0.0106190132701445	0.00057970940215526	0.194517188115753	0.00218769993294358
ENTPD6|58866|ES	-3.0613000287052	0.119711095596895	0.0307553025816757	0.465960182669355	0.00220378144222413
CD47|66014|ES	-3.06031499889048	0.0291776185229025	0.00303388010815754	0.280608788850603	0.00221104311038664
PBX1|8790|ES	-3.05955762373712	0.172514015509717	0.0559668995099988	0.531762270339274	0.00221664140737537
TTC39A|2944|AP	3.05565279440849	9.95263803288627	2.27949341428206	43.4548321978163	0.00224571145927186
LGALS3BP|43940|RI	-3.05473295542222	0.0380589826463877	0.00467365347292065	0.309925878859148	0.00225260997191571
GTF2I|80087|ES	-3.05373107749183	0.0292781874226449	0.00303621404354991	0.282329324105648	0.00226014583854091
ARMC2|77153|ES	-3.05159543722544	0.0105864704226473	0.000570292838833824	0.196518960747887	0.00227628672392941
P4HA2|73263|ES	-3.04616747622296	0.218851957562014	0.0823360950010604	0.58171545939978	0.00231778693856056
CLDN11|67616|AT	3.04504058609787	2.97541803796796	1.47484083889889	6.00275790252376	0.00232648912356402
CLDN11|67617|AT	-3.0450367418992	0.336087575108412	0.166590228795688	0.678040116511177	0.00232651886076633
IL32|33413|ES	-3.03893226863085	0.199810272914126	0.0707212956743408	0.564527908904009	0.00237418225570835
TNK2|68201|AP	3.03700146272505	13.6056606167382	2.52383273302579	73.3463824268299	0.00238944296262609
RIBC1|89220|AT	3.03652577317634	10.8716216637224	2.3302635476798	50.7205108695965	0.00239321647986848
SLC2A11|61347|ES	-3.03377744787734	0.181073907066022	0.0600337676847189	0.546155290341712	0.00241512521902387
LMO7|26065|AA	3.03070587490167	4.16917844110939	1.65600829142418	10.4963537705856	0.00243982791042775
RHBDD1|57793|ES	-3.0304498282296	0.147528379980427	0.0427897956364856	0.508640496546126	0.0024418975352657
ORMDL2|22255|AP	-3.03039291216104	2.67696352266407e-06	6.66215479585303e-10	0.0107564803299597	0.00244235780596273
SEMA3C|80241|ES	-3.02820091350708	9.72607959636015e-07	1.24941902481375e-10	0.00757124891137579	0.00246014465605262
MRVI1|14366|ES	-3.02725547054163	0.000140209385465112	4.48796401827383e-07	0.0438030957745191	0.00246785292400864
SLC27A1|48321|ES	-3.02369732508059	0.133218282148545	0.0360665935004931	0.492065065650483	0.00249706125515482
CCDC50|68126|ES	-3.02026905017323	0.294700532282943	0.133365233099619	0.651207227771104	0.00252550231607092
CIRBP|46421|RI	-3.01603134673015	0.0355096549944215	0.00405780348756562	0.310743386585068	0.00256106781958337
PLAGL1|78023|ES	3.01420923815	8.98913033532849	2.155613272775	37.4856033807494	0.00257650045187722
BICD2|86883|RI	-3.01056482835837	0.275302051280565	0.118880149556972	0.637543103047362	0.00260762276436683
ACADSB|13386|ES	-3.01028440042563	1.52983094195096e-05	1.12051138807221e-08	0.0208867373938706	0.00261003172952899
GIPC1|47987|ES	3.00411182941092	42.5187312407382	3.68171670591762	491.032485855413	0.00266357402393023
LTBP1|53180|AP	3.0038959130121	4.12654853688598	1.6365620362914	10.404984626103	0.00266546497577541
CLK1|56755|ES	2.99693379605171	19.7198533694724	2.80575629706058	138.598144579017	0.00272709930622066
FDXR|43320|ES	-2.99612170315837	2.55098503706292e-07	1.24049129502786e-11	0.00524592529218254	0.00273437278234612
TLE1|86675|AT	-2.99510213032694	0.0227104119908599	0.00190789993030248	0.270330117739886	0.00274352963607868
CX3CL1|36543|ES	-2.99213966899296	8.21730508690396e-06	3.83429898942673e-09	0.0176105470849975	0.00277029488186318
TLE1|86673|AT	2.99148790040591	43.6757763081182	3.67779280300706	518.673437654534	0.00277621539721637
NUMB|28294|ES	2.99099203991151	6.62590218773619	1.91907632050192	22.8769326849725	0.00278072741779528
RTN1|27756|AP	-2.98549638188929	0.22362422849052	0.0836529226878846	0.597800937028385	0.00283118487265108
SPEG|57699|AT	2.9844063644629	6.15340315140056	1.86584568071527	20.2934094362783	0.00284129149261837
FAM182B|58881|AT	-2.98099309782349	0.0703018813523553	0.0122705150218474	0.40278297307659	0.00287315268431635
TMEM98|40217|ES	2.97989847556833	1330.00847833901	11.7275289220205	150835.062033588	0.00288343931548595
DCAF16|96683|ES	-2.97941866956624	0.0321851383922271	0.00335691085189204	0.308582258817795	0.00288795884536004
LTBP1|53179|AP	-2.9736942838307	0.243934554370447	0.0962553202755865	0.618189900002865	0.00294238069260188
RSRC2|24970|ES	-2.97229302531558	0.00487140361691816	0.000145501280226938	0.163095287972112	0.0029558442920253
TEAD4|19744|ES	-2.97166927846788	6.49371424374221e-05	1.12363105547489e-07	0.0375286215826053	0.00296185544987587
KDM6A|88881|ES	-2.97113061546827	0.0666511197783353	0.0111662977231068	0.397837481846221	0.00296705561334948
PPP2R3C|27210|ES	-2.96977575577879	0.0195308660096415	0.00145428106072393	0.262297802940983	0.00298017205274974
ATP13A2|842|AD	2.96675535043596	31.8333266351433	3.23604561687358	313.147836784437	0.00300960332350632
SH3D21|1765|AT	-2.96643813532026	0.198098351362339	0.0679705784873561	0.577352108600584	0.00301270964959153
TMEM205|47657|RI	-2.96542374427416	0.164142148817288	0.0497197046303195	0.541890689389308	0.00302266270488464
ALS2CL|64462|RI	2.96190297559623	6.02541619691417	1.83590604514557	19.7753258899242	0.00305744112319888
MS4A6A|16064|ES	-2.95655332938783	0.00107781558068314	1.1623934572845e-05	0.0999391745267725	0.00311098427884619
IMPDH1|81684|ES	-2.95110694559319	0.0276017539362588	0.00254385299212011	0.299489326905966	0.00316637261862008
ZNF846|47401|AT	-2.95098574091513	0.210156455772066	0.0745751536939936	0.592231242109171	0.00316761540018234
CYHR1|85618|RI	-2.9504398312219	0.200095839307074	0.0687153282437458	0.582669775890164	0.00317321844033685
SH3D21|1766|AT	2.94947307403234	5.01346580326133	1.71746157886568	14.6348772338019	0.00318316309093627
WDSUB1|55693|ES	-2.94780825962331	0.000289304182443241	1.28395542835044e-06	0.0651867721659789	0.0032003549777397
TSC1|87999|ES	-2.94760991009908	0.00247608341521727	4.57923585523864e-05	0.133886728548829	0.00320240888710339
SERPINA3|29154|AD	-2.94705964731495	0.00599322517236706	0.00019937798810023	0.180154029584436	0.00320811314872781
STAT3|41041|AA	2.94466190861525	58.2974947093337	3.89435117547616	872.699388485232	0.00323307737844001
RPS6KA4|16651|AD	2.94453162573673	71345.2151671202	41.9591991100584	121311651.204097	0.00323443888474929
MBD4|66720|AD	-2.94316069187359	0.00931680555029285	0.000413927029209303	0.209705719937597	0.003248797377305
C9orf9|87993|AP	-2.94101394449455	0.344792641811007	0.169580247892271	0.701036632064222	0.00327139806539319
THRA|40839|AT	2.93878151742148	10.5274885351036	2.1903063850134	50.5993205402908	0.00329505261683511
THRA|40840|AT	-2.93873773374893	0.0949927734714033	0.0197638129848929	0.456573183458417	0.00329551809762752
SEC31A|69731|ES	-2.93372861344509	0.128948282547395	0.0328172680088519	0.506674095096452	0.00334916906934567
CBWD6|86492|ES	2.93273652164655	41.2197298401441	3.43337682830432	494.86736034553	0.00335988892781849
ANK3|11852|ME	2.93243849225712	2.58247593373765	1.36975273942022	4.86889476939981	0.00336311532482384
SLC19A1|60883|AA	-2.93060040441438	0.00583612488108521	0.000187122121133327	0.18202205822236	0.00338307647059733
FAS|12477|ES	-2.9294250311212	5.47587672242737e-07	3.54076683150451e-11	0.00846856833735107	0.00339589719420137
PARPBP|24045|AA	-2.92666913422013	0.0339162843282305	0.00351751459180616	0.32702475358964	0.00342613156573317
AHI1|77894|ES	-2.9255480393047	0.222662069544227	0.0813960602789621	0.609100699024031	0.0034385008262274
OXR1|84842|AP	-2.92323224375889	0.266026365344059	0.109483612598037	0.646398354774784	0.00346418025002377
KHNYN|27000|AP	2.91960427145007	169.445688567852	5.40326977989118	5313.79008338388	0.00350476123636507
MGAT1|75020|AP	-2.91944863529003	0.007491114952133	0.000280303776039444	0.20019995455992	0.00350651175529397
FCER1G|8601|ES	2.91672862500817	758739310.273968	818.289127686483	703523145398043	0.00353723382492286
SPEG|57696|AT	-2.91322379284093	0.169738544783657	0.0514743398891064	0.559719146420196	0.00357718137117186
ATG13|15584|ES	-2.909783324643	0.0379378157280985	0.0041876241884724	0.343697953169048	0.00361679402838604
LRFN4|17140|AP	2.90782838063004	36.8593784063684	3.24076415762524	419.226364654507	0.00363948009488604
LRFN4|17141|AP	-2.90780008731146	0.027130973397316	0.00238541278033048	0.308579598279796	0.00363980937137869
SYNE2|27846|ES	2.8981616593569	4.48886869331983	1.62596365630846	12.3926153377959	0.00375357059478165
FCGRT|50957|AP	2.89774772346224	11.5848921877523	2.20954115822202	60.7409943473694	0.00375852783471824
FCGRT|50958|AP	-2.89755991832385	0.0863325801446216	0.0164658179039475	0.452653760530211	0.00376077892518955
AGK|82044|ES	-2.89425180529105	8.99167729822924e-06	3.44050610213662e-09	0.0234995254289134	0.00380063241042365
FAM222B|39980|AP	-2.88976087810303	0.180620803086713	0.0565815328135611	0.576581666940456	0.00385534965709219
CBX7|62286|AA	2.88971357478603	84.918154123542	4.1748935844582	1727.25190567593	0.00385592978796906
FGF11|38954|AP	2.88862842270854	4.9208140298162	1.66910165918538	14.5074511086725	0.00386925995810629
SEC31A|69733|ES	2.88843258410499	136666.564258362	44.753451779456	417347691.485975	0.00387167012330718
ARHGEF40|26525|AD	-2.8876732249508	7.87150465370756e-05	1.28994085979873e-07	0.0480336637471951	0.0038810283787935
NKG7|51322|AD	-2.88751119962979	2.00548196742026e-06	2.72094641450121e-10	0.0147814668462889	0.00388302781828827
KHNYN|27001|AP	-2.88571524452342	0.00621253988638789	0.000197000888190044	0.195916131112708	0.00390525317737088
WDR20|29341|AT	2.88540912740315	38.0429862715115	3.21251959039864	450.508942818561	0.00390905295249135
IL32|33397|ES	-2.88329371579709	0.165485760008943	0.048719290087321	0.562108698970238	0.00393540308057448
VIPR1|64285|ES	-2.88189798637979	0.0792825479934835	0.0141421015452478	0.444468765566967	0.00395287687430925
THAP7|61211|RI	-2.88182592339885	0.10435252644985	0.0224375378054126	0.485322849187127	0.00395378097454662
NME6|64603|ES	-2.88017404552125	4.90820189847175e-07	2.49794559599849e-11	0.00964410350439684	0.00397455694494382
FUZ|51080|ES	-2.87943774512398	0.00596100586090575	0.000182403471145516	0.194807646206497	0.00398384942984784
FNIP1|73237|ES	-2.87788902349745	0.249076950718488	0.096652075151301	0.641883035435114	0.0040034594966754
CEP63|66876|AP	2.8757594022429	10.7184902597022	2.12838198309686	53.9781084221398	0.00403056808729202
HNRNPC|26538|ES	-2.87134080325763	0.00176456792249168	2.32919817808446e-05	0.133681194772672	0.00408734600104961
TRAPPC2L|38043|AA	2.86899309846203	802.821274510839	8.32371112420739	77432.0479398642	0.00411780783620838
SPAG9|42492|AP	-2.86855735271514	0.0276280042133423	0.00237897304177257	0.320855513454545	0.00412348431994738
C19orf60|48492|AA	-2.86831783761406	0.0107096250357554	0.000482491751161981	0.237716122877246	0.0041266075196229
UBXN11|1259|ES	-2.86648625784206	0.0279370063710967	0.00241965350539324	0.322557061678075	0.00415056178832792
FAM65B|75538|AP	-2.86526625055203	0.145491157459365	0.0389207522228991	0.543866078888669	0.0041665875551882
ETV7|75972|AT	2.86454984409054	21.4781187615062	2.63406377914207	175.132276289687	0.00417602426545959
TMX2|15897|ES	-2.86411856044941	0.236790696204	0.0883551654277926	0.634595991499757	0.00418171460241788
THBS3|8027|ES	-2.86362045786862	1.04272600984674e-05	4.05908548904513e-09	0.026786268348999	0.00418829529819129
CTPS2|88575|AP	2.86060485105321	18.0584372752476	2.48689078487616	131.130469744488	0.00422833707396042
PCNXL2|10323|AT	-2.8556909707385	0.0153563490628658	0.000873920291058502	0.269838632828808	0.00429432886238963
FAM222B|39979|AP	2.8547014010229	5.34362788095618	1.69091872602013	16.8868902394498	0.00430773089693519
XAF1|38808|ES	-2.85248605764809	0.146212719022116	0.0390157859011453	0.547936142001762	0.00433787153053662
NSFL1C|58501|ES	2.85138804876626	3.85534580344464	1.52482454888513	9.74780428017488	0.00435288113417972
BCS1L|57549|ES	2.85069412891386	22.5317334614728	2.64664244606309	191.820022207394	0.00436239116970997
ETV7|75971|AT	-2.84737502375296	0.0473097083201121	0.00579248174505011	0.386398887358896	0.00440813987086877
SMN2|72409|ES	-2.84342984420727	0.0651224443004062	0.00990924012079827	0.427977594645054	0.0044630833765692
TMEM168|81457|ES	-2.84321744254376	0.0171342356070281	0.00103844699362237	0.282712581037053	0.00446605896886882
WNK1|19611|AP	-2.83979389228228	0.0106648779772451	0.000464401843138007	0.244916388576276	0.00451426905489864
CDKN3|27576|ES	-2.83921360198944	5.21229702170222e-09	9.98008888656919e-15	0.00272222427587869	0.00452248721592548
PLCD1|64009|AP	2.83751965779476	3.35735172465375	1.45436795149123	7.7503155865598	0.00454655470334408
INO80E|36012|ES	-2.83343425514228	0.0821897592279066	0.0145937677733017	0.462879540559727	0.00460507796608136
UBXN11|1250|AT	2.83005767306676	7.11528014811744	1.82811772836424	27.6936276043306	0.00465396140348144
UBXN11|1249|AT	-2.83004554689158	0.14054329141892	0.0361094786984846	0.547014730613996	0.00465413779996752
IDS|90294|ES	-2.82531725333272	0.00188103930853538	2.41884327520592e-05	0.146281030959066	0.00472338230280145
P2RY6|17683|AP	2.82514719853249	4.00070887525279	1.52897568785909	10.4682315301808	0.00472588998984064
VAMP1|19862|RI	-2.82459838750017	0.0799769246948029	0.0138593081890133	0.461517154854	0.0047339911701269
DYRK1B|49841|AP	2.81990136209837	98.5595885887049	4.05494019545957	2395.59451792947	0.00480384134339101
TSC2|33195|AA	2.81703585033034	12.7088670120199	2.16730522976038	74.5235597235493	0.00484691151233947
AGPAT5|82581|ES	-2.81681396723559	1.10227223029008e-06	7.88607586788134e-11	0.0154069538516256	0.00485026106342877
RUSC2|86252|AP	2.81154081195693	5.40791832711586	1.66734198632208	17.5402412178603	0.00493048353431353
DHPS|47831|AA	-2.81066817456362	0.0708947064191671	0.0111972668985929	0.448864838516218	0.00494387442589177
TBRG1|19223|ME	-2.80824552870661	0.120535353390441	0.0275292864410108	0.527756919820291	0.0049812232707532
FILIP1|76787|AP	-2.80710078570326	0.101533811671894	0.0205593755246145	0.501431325104266	0.00499895986867221
POSTN|25673|ES	2.80654344066508	1252.16804560572	8.5979331621576	182360.665623339	0.00500761600139587
RBBP6|35646|ES	-2.80548423768869	1.06686337596476e-06	7.17849574745164e-11	0.0158556542069275	0.00502410385774426
TMEM230|58637|ES	2.80452772155045	8.98028828301739	1.93676372264049	41.6393474864096	0.00503903542078361
ATG16L1|58039|ES	-2.80409407828044	2.14196736214129e-05	1.16738428001062e-08	0.039301747154217	0.00504581795714803
C9orf9|87992|AP	2.80385895738053	2.75378193808535	1.35646423728145	5.59050121197682	0.00504949889053007
ZNF439|47756|AP	2.80271333404879	4.03030178193481	1.52061500587803	10.6820808624651	0.00506746894222319
TIMELESS|22432|ES	-2.80026881234882	2.87224390418968e-09	3.01758891822319e-15	0.00273389956973079	0.00510600671976067
PTK7|76250|ES	-2.8000224467457	0.00031430003350588	1.11058098973353e-06	0.0889484981059326	0.00510990531976527
CTBP2|137504|ES	2.7992665467162	76.5184458228564	3.6712044795689	1594.86418796072	0.00512188381870235
CEP63|66875|AP	-2.79924793732344	0.0450460643438002	0.00514020891401212	0.394759813620486	0.0051221790354467
MIB2|184|AP	-2.79693644293891	0.0220247258421657	0.00151949288094448	0.319243712495081	0.00515896806642717
DYRK1B|49840|AP	-2.79588745253548	0.010701119456973	0.000444657936344863	0.257532697096835	0.00517574210770483
PLCD1|64008|AP	-2.79513232643926	0.302887072392976	0.131084577659456	0.699857910524916	0.00518784755799431
NME6|64604|ES	-2.7949134374893	4.51889695123288e-08	3.19368908792207e-13	0.00639399424730729	0.00519136135327193
DUS3L|46926|AP	-2.79297142931334	0.00176081192247597	2.05539696775492e-05	0.150844760159401	0.00522263045407665
RALGPS1|87614|AD	-2.79189586391795	0.0499515542459361	0.0060940450559417	0.409441963208315	0.00524002171598904
TMEM106C|21404|AD	-2.79056405650972	0.0250252054067559	0.00187703208903291	0.333644219142247	0.00526162875314906
CGRRF1|27593|ES	-2.78613865467394	0.000394105200623496	1.58755451472935e-06	0.0978353232707507	0.00533400505318735
NLRC5|36518|ES	2.78595587894828	124.318701140613	4.17827445469528	3698.92873741732	0.00533701354480274
ANAPC11|44201|AP	2.78572068535677	85246.082014739	28.9450422474864	251058348.325426	0.00534088709001979
ARHGEF9|89301|AP	2.78493179230732	5.98194341469313	1.69871490548325	21.0651280571478	0.00535389839318421
WNT9B|42038|AT	2.78413084644747	3.84210839531448	1.48951908054396	9.91044499809638	0.00536713776161366
TAF6L|16426|AA	-2.78302027857864	0.000387792465134575	1.53494762074524e-06	0.0979727216633866	0.00538554399346902
UBXN11|1258|ES	-2.78300821566734	0.267801068366435	0.105887052899147	0.677301051021902	0.00538574423320731
GPR56|36587|ES	-2.78257075814132	0.191777024708272	0.059926485782432	0.613725746233212	0.00539301040556475
SLFN13|40305|AP	2.78211270088919	3.50660000078929	1.44884064349669	8.48695377281742	0.00540062822478632
CCDC51|64651|ES	-2.7793339396866	0.154161344868723	0.0412422475092581	0.576246972146665	0.00544704960892713
AMT|64866|ME	2.77918696909075	12522.1429922939	16.1389675552533	9715867.17568027	0.00544951486788348
KAT5|16914|RI	-2.77913214394132	0.0676291739767969	0.0101179872112121	0.452037058093491	0.00545043475321887
RAN|25205|AD	-2.77852610782718	0.0870159861157246	0.0155451670452396	0.487082693782354	0.00546061249007216
SEC31A|69730|ES	-2.77779923931683	0.374469991221102	0.187252630173794	0.748869450832189	0.00547284210508058
MFF|57804|ES	-2.77609798643083	0.0282060878741013	0.00227124114860142	0.35028574295223	0.00550156251186277
IMMP1L|14820|ES	2.77553495220245	5.55832093390559	1.65537472695155	18.6634065998988	0.00551109752505842
PPHLN1|21213|AT	-2.77139385551653	0.00585091897881859	0.000154233020216688	0.221958001267198	0.00558168671113363
AQP7|86108|RI	-2.77074598342131	0.284828131723086	0.117156654527035	0.692466552142313	0.00559280384831337
FAH|32181|AD	-2.77026663610544	0.314906122759649	0.13904141372468	0.713211003074785	0.00560104204544296
KNOP1|93912|ES	-2.77020137188113	0.000590076932145114	3.06388371857852e-06	0.113643603292925	0.00560216454107543
TRIT1|1924|ES	-2.76760028768161	0.000349819359453763	1.24812235192571e-06	0.0980461443221756	0.00564706680707006
ALG10|21064|AT	-2.76688013659316	0.0359824155483116	0.00341408003667712	0.379233707113535	0.00565955596160451
HSH2D|48140|ES	-2.76624859754645	0.0329888563330401	0.00294163849084128	0.369951863748807	0.00567052886966119
IMPDH1|81681|ES	-2.76591645082402	0.262062616653947	0.101456394557785	0.676909674810078	0.00567630757240648
SMIM19|83739|AD	-2.76586792872807	0.0801557966170771	0.0134040334006645	0.479329731526908	0.0056771522064129
PC|17139|ES	2.76573850071336	10.9511362487143	2.0083418570051	59.7146271286418	0.00567940574074118
TROAP|21565|AA	2.76552350499558	36.3545613753126	2.84819462536756	464.032240290043	0.00568315091950124
PCDH18|70601|RI	-2.76253177686125	0.00105277576298399	8.12343235535633e-06	0.13643700823036	0.0057354978444022
YWHAZ|84732|ES	-2.75981238025334	0.00305817934022537	5.00828042120171e-05	0.186739960434108	0.0057834565511265
BCL2L13|96058|ES	-2.75937702814467	0.0152876181675387	0.000784676353576937	0.297844159787778	0.00579116781717528
COMMD10|73050|AP	2.75894241663645	12058384.3590321	112.386034551992	1293796279313.37	0.00579887521065297
ZNF473|51157|AT	-2.75835684484404	0.00162638813237186	1.69685945194682e-05	0.15588435177028	0.00580927435618086
PACSIN2|62559|ES	2.75735149146011	32.1125423470666	2.7271514631145	378.129117483802	0.00582716760540938
TMC5|34306|ES	-2.75672276184047	8.61301251589549e-17	3.26162755274939e-28	2.27444683365025e-05	0.00583838295348412
HYI|2185|AD	2.75489450468306	55.2445117631926	3.18230017719474	959.040916952054	0.00587110625383902
KCNK9|98066|AT	-2.75416035218352	0.39617246221337	0.204985732168353	0.7656758260975	0.00588429303486468
RND1|21488|AD	2.75289829081591	24.3627896985993	2.50857766840961	236.606396274934	0.00590702447265807
HDAC8|89461|AT	2.75204642789139	16.9667036829571	2.25890299151447	127.437537134903	0.005922412387162
KDM2B|24871|AP	-2.75157332532776	0.213974532231031	0.0713468074359887	0.641725987312972	0.00593097403016691
KIAA1217|11000|RI	-2.75068692213715	0.215831006284348	0.072384544155526	0.643549307620501	0.00594704512488145
NCOA4|11537|AP	2.74890035547397	23.7071027706549	2.48079632117997	226.550933254799	0.00597955610830339
DCAKD|41928|AP	2.74730710598853	8.35645764206513	1.8375526391788	38.0018415988539	0.00600868420393919
WDFY3|69812|ES	-2.74436890637761	0.299573254831572	0.126658333920519	0.708552941069777	0.00606273639695678
NDEL1|39189|ES	2.74301936562202	4.86364547922684	1.57075492416963	15.0596677964316	0.00608770951627885
SIDT2|18886|RI	-2.74190436588292	0.0260859671074029	0.00192497599234917	0.353499307333217	0.00610841233565012
ZNF410|28332|AA	2.7412885027808	152873.19494692	30.0360479417093	778072194.40565	0.00611987457328111
KRTCAP3|53012|AP	2.74024188237255	156.771218402053	4.21790990821549	5826.87052452058	0.00613939836124067
SULT1A1|35821|ES	2.7375278942677	1104.45464534815	7.31765314183956	166695.529288842	0.00619028700981669
WNT9B|42039|AT	-2.73728497489897	0.265393609188359	0.102655383729197	0.686118596408217	0.00619486033815603
TIMM50|49835|ES	-2.73622275039096	2.00508304817283e-05	8.6504097834748e-09	0.0464759257734851	0.00621489409475476
ZNF791|47813|ES	-2.73594432049478	0.195980323872346	0.0609776517553766	0.629874818715418	0.00622015497531837
DIDO1|60091|AT	2.73544911620636	4.48650401937058	1.53042634740359	13.1523600269803	0.00622952167514153
TMEM175|68431|ES	-2.73440306266682	0.114623883719923	0.0242651419125587	0.541461276690016	0.00624934934468355
HNRNPR|1047|AA	2.73363698741555	19.5677026495821	2.32023066740739	165.024535000353	0.00626390611881335
ERLIN2|83350|RI	-2.72965431919236	0.22914205496717	0.0795505398182763	0.660034255889671	0.00634007676835745
BEND7|10797|AP	-2.72801394211638	1.22866455944361e-05	3.64247387010899e-09	0.0414448161734538	0.00637169149144522
MRRF|87462|AP	2.72795688294535	18.9450227850564	2.28901733758732	156.798239328589	0.00637279373231322
MRRF|87463|AP	-2.72795194933198	0.0527854326066086	0.0063778308620294	0.43687296758764	0.00637288904547718
SUPT4H1|42658|AP	-2.72493699382902	0.12912129959452	0.0296186876561535	0.562898336433013	0.00643137588164951
RARA|40857|AP	2.72208728304152	6.48714850149808	1.68793934160264	24.9316398067553	0.00648710063342363
FOSL1|16941|AA	-2.72137157620513	0.000866156237181721	5.39531542204346e-06	0.139051486062079	0.00650116400809413
PGAP2|14004|AD	-2.72022372182853	0.12122581362772	0.026503972139332	0.554471526473359	0.00652377619025216
MTMR3|61691|ES	-2.71895723203015	0.0516918928315632	0.00610929735767057	0.437374648519097	0.00654880749692039
C19orf54|49966|RI	-2.71870155677124	0.0567111637335847	0.00716414505416906	0.448923921514663	0.00655387121061661
ZBTB25|27882|AT	-2.71745266641654	0.142899408641679	0.0351233346808256	0.581386738352308	0.00657865644752629
ZBTB25|27883|AT	2.71738669723527	6.99758314921367	1.71994314459712	28.4696445251562	0.00657996799991811
HDAC11|63503|ES	-2.71628663497391	2.86414044201061e-07	5.4428033247382e-12	0.0150718296843021	0.00660187333662498
IL1R1|54771|AP	-2.71370625914461	0.167605493826327	0.046135305442208	0.608895970049579	0.00665351340544828
RGS10|13261|AP	-2.71336761636334	0.00217032562252977	2.58583070551744e-05	0.182158611457383	0.00666031742216012
PP2D1|63692|AT	2.71244114311664	2.94961724552298	1.34996018341798	6.44481370780752	0.00667896411788868
RASSF7|13692|AD	2.7105188020438	6.1091049760099	1.65059574231238	22.6107232989855	0.00671780396999352
INO80E|36013|ES	-2.71039354297803	0.243352155861391	0.0875798330655558	0.676186168544748	0.00672034179251585
RLTPR|37089|AT	-2.71026412750642	0.00273111810885964	3.82292338062514e-05	0.195112624080929	0.00672296473138075
MFSD7|68393|AA	2.71000146900326	86.7310473026068	3.43891704556337	2187.39634208731	0.00672829101370618
FIBP|16939|ES	-2.70989703902531	4.90234098701017e-08	2.5331118816965e-13	0.00948751901823786	0.00673040973543748
ODF2L|3678|ES	2.70880753341713	10.266798890709	1.90374541749055	55.3683063364677	0.00675254989994046
PQLC3|52677|ES	-2.70866968367562	0.32269506007312	0.1423507531067	0.731517744184617	0.00675535584524742
SRSF7|53280|RI	-2.70771596641504	0.0461199209547697	0.00497453266387098	0.427587323794758	0.00677479757848874
TYW5|56727|ES	-2.7067534611016	0.0244853085277909	0.00166843713652987	0.359336483571718	0.00679446942653636
WISP1|85224|ES	-2.70627957204592	0.0321957714463602	0.0026736507224639	0.387697499272087	0.00680417369769131
TREX1|64682|RI	2.70511176746395	7.81538917769077	1.76186007428666	34.6680811320933	0.00682814111551457
PHRF1|13697|AA	-2.70477075805217	0.0164290184856592	0.000836731925508986	0.322579598284055	0.00683515411248737
RANBP3|47005|ES	-2.70294209081708	0.000127755725651062	1.91879853989561e-07	0.0850611729020669	0.00687287192405918
MOK|29380|RI	-2.70041060283146	0.179188710346456	0.0514472136433022	0.624107539394531	0.00692539461755503
GTPBP3|48281|AP	-2.70009588695811	0.0280370353015513	0.00209392580500499	0.375407450742295	0.00693194940127788
KIAA0430|34178|ES	-2.69966548557452	0.020128757694738	0.0011813641698711	0.342965274101452	0.00694092266141841
REPS1|77950|ES	-2.69863095465305	0.00986358908348586	0.000344461734772959	0.282441791893045	0.00696253386268805
RUSC2|86251|AP	-2.69793291385279	0.19583247791036	0.059904726207856	0.640189210972177	0.00697714996224632
ZNF439|47755|AP	-2.69424311314624	0.259556117988433	0.0972984226310756	0.692399491825974	0.00705486856464172
FUT3|46946|ES	-2.69266002876611	0.101426071293525	0.0191749606601385	0.536493822353684	0.00708845085919766
RARA|40858|AP	-2.69035450019053	0.141716438167952	0.0341363448864302	0.588333312011812	0.00713761525008633
ZNF407|45821|AT	-2.68957014606044	0.00218922851820488	2.52399112863811e-05	0.189886622442591	0.00715441091432723
GPR107|87896|ES	-2.68754943945403	0.0745104032365583	0.011213787701436	0.495086971350774	0.00719784460235255
GDPD1|42770|AT	-2.68712940902721	0.0610470139543121	0.00794219973296869	0.469232459272965	0.0072069025200237
FAXDC2|74238|ES	-2.68671751627778	0.00387753843303705	6.75156731615148e-05	0.222693540560739	0.00721579488323995
HAUS4|26678|AD	-2.68520016493607	0.0563837213594503	0.00691200313567142	0.45994250464577	0.00724863803825526
TMEM18|52521|AP	2.68512346374565	2054860.65128804	50.6833555074016	83310433059.1386	0.00725030179624493
CDIP1|33755|AP	2.68436800645603	4.96983562868768	1.541398674842	16.0239311083521	0.00726670705946546
FOXP1|65607|ES	-2.68416680420537	6.3474815259789e-06	1.01739435143365e-09	0.0396016762486133	0.00727108191513973
RPL13|392312|AD	-2.68217860683646	0.14233434279882	0.0342454415153401	0.591584288113123	0.00731443966437608
DDB2|15675|ES	-2.68183664046238	0.302860967338324	0.126508838870779	0.725046299972737	0.00732192045617381
TIMMDC1|66310|ES	-2.68109552196862	0.271222448234843	0.104488643858507	0.704015419380074	0.00733815658834858
GABARAP|38867|AD	-2.67992380757418	0.216840101575845	0.0708965132822303	0.663214980181653	0.00736389195600882
IDS|90290|AT	-2.6784808419999	3.77738802552322e-05	2.19192294529865e-08	0.0650965414909787	0.00739569628257971
PACRGL|68883|ES	-2.67830200603086	0.200904571657241	0.0620757969045982	0.650215525622829	0.00739964656611366
SPATA13|25474|AP	-2.6778906586809	0.198724966389509	0.0609030782482622	0.648433763980365	0.00740873994632473
PP2D1|63693|AT	-2.677624337468	0.34551303108591	0.158719477667904	0.752139916311695	0.00741463267524149
TGIF1|44502|AP	2.67760249078649	59.920449935922	2.99514161905484	1198.76145344218	0.00741511625011627
ATP2C1|66763|ES	2.67718101892731	167.798721628178	3.94476446828747	7137.66593833526	0.00742445104123143
PFDN5|22010|ES	2.67685318595189	16198.6773750904	13.407337062913	19571160.7361689	0.00743171919748394
SENP1|21411|AD	2.67396869528347	6.87137998542668	1.67304636742294	28.221490942209	0.00749594484019759
ZNF169|86929|RI	-2.6735069934243	0.0481981045091798	0.00521856787703574	0.44515225882189	0.00750627110910707
DGUOK|54003|ES	-2.67246273834853	0.088789866784777	0.0150349181878382	0.52435539356879	0.00752967363460906
MEIS1|53814|AD	2.66842048506583	3.57125245877919	1.4020773176032	9.09639145017954	0.00762088150391568
OS9|22706|ES	-2.66673538772129	4.85393592589912e-06	6.03317015492817e-10	0.0390519301921043	0.00765919499033189
GIPC1|47980|ES	-2.66632809628953	0.00879294684466821	0.000270962482097287	0.285338079333806	0.00766848130617444
IMPDH1|81682|ES	-2.66463611235679	0.334814400991149	0.149718487560624	0.748743090699938	0.00770716696643351
WISP1|85231|ES	-2.66449175608713	0.00017270955353779	2.94806685668273e-07	0.101180167660061	0.00771047562391279
WDR37|10612|AP	2.66242650343714	7.02382331508277	1.67248598863959	29.4974632353296	0.00775795095872191
PBX3|87590|ES	-2.66105301284107	0.117691324169489	0.0243395957025038	0.569082903186548	0.00778966915446589
STEAP4|80362|AT	-2.65786663956611	0.298931355697852	0.122700799595533	0.728275249337563	0.00786370035086854
STEAP4|80361|AT	2.65786663956611	3.34524960643728	1.37310721586323	8.14990613994664	0.00786370035086857
IMMP2L|81426|AT	-2.6565666347888	3.34280736655856e-07	5.57602524483769e-12	0.0200400116557282	0.007894084837318
C11orf73|18187|ES	-2.6541086077821	0.292769371531565	0.118188158400388	0.725232595778446	0.00795182283563463
ZDHHC24|17064|AT	-2.65304364531187	0.0368068022479272	0.0032099061306362	0.422049940584871	0.00797695555710718
ZDHHC24|17065|AT	2.65304364531187	27.1688910453044	2.36938784688422	311.535589921379	0.00797695555710721
HLF|42576|AP	-2.65285085640789	0.172176522497438	0.0469354076903676	0.631607486929204	0.00798151290078662
MBD1|45515|ES	-2.65281985065738	0.109924238471067	0.02150955297022	0.561766124111146	0.00798224606441473
ADAMTSL1|85950|AT	2.65274497788397	25.4962541051598	2.32975434334567	279.024685693408	0.00798401675866001
TOX2|59455|ES	-2.65245323739405	0.00926156798915247	0.00029121711553086	0.294545330762347	0.00799091959457814
IL32|33412|ES	-2.64999067216092	0.147506937050714	0.035814297978127	0.607531005951082	0.00804939931924614
INO80E|36006|ES	-2.648203158375	0.0104116670401199	0.000355030319696821	0.305333951891463	0.008092087974594
ABL2|9103|AT	-2.64811381115508	0.0296848450085954	0.00219787510876503	0.400928159962405	0.00809422703591075
ABL2|9104|AT	2.64811381115508	33.687223218125	2.49421242971252	454.984906108652	0.00809422703591075
CLIP3|49330|AP	-2.64760150009881	0.139121870287665	0.0323049411098579	0.599131096587314	0.00810650204732073
KLF7|57170|ES	-2.64754512740953	0.00487161739393338	9.45953011246899e-05	0.250886204184617	0.00810785375836601
YIPF2|47605|AD	-2.64626952438173	0.0713753995252562	0.0101024650036071	0.504277684265273	0.00813849430445249
ARHGEF9|89302|AP	-2.6457369253987	0.179106002113518	0.0500972108410387	0.640334251239571	0.00815131820870704
DVL1|141|AD	-2.64507171180095	0.185386854022007	0.053178352189337	0.646283388432413	0.00816736060429599
IL1RN|55039|ES	-2.64462396724238	0.00202861479316099	2.04895035778118e-05	0.200848105636296	0.00817817438744943
CLSTN1|576|ES	2.64255937085608	3.33107895490301	1.36454573613849	8.13170765180682	0.00822820381014881
NUDT16L1|33790|RI	-2.64253900584614	0.00191829886206074	1.85209246601427e-05	0.198687192551604	0.0082286986573594
KRTCAP3|53011|AP	-2.64205775065549	0.00785526116484964	0.000215636677701302	0.286153212086992	0.00824040037943045
CTBP2|137505|ES	2.64074079124219	6.47375234096213	1.61850536257121	25.8939329713025	0.00827249841749335
LRTOMT|17536|RI	-2.64066377106235	0.103474226122022	0.0192139655623935	0.557246521379612	0.00827437907573353
ANAPC11|44217|ES	2.64017292187753	12.6214712982213	1.92170978558401	82.8957311488171	0.00828637349051445
CD70|47069|AT	2.64006465042883	6.33189400074636	1.60872251594555	24.9221859203746	0.00828902131018487
C1orf86|251|ES	2.63848244092412	1349.28934498877	6.3818312034778	285275.758391743	0.00832780130107955
NR2F2|32594|AP	2.63815696905663	10.6002475447957	1.83475784201179	61.2425495278113	0.00833579872332237
CD44|15142|ES	-2.63759105897672	0.163717120975445	0.042667415994889	0.628191210447319	0.0083497204997837
ICA1L|56955|AT	2.63736243320988	20.8817318253368	2.18261924207316	199.781398248421	0.0083553507468667
ICA1L|56954|AT	-2.63732385954959	0.0478903086462944	0.00500558997715626	0.458184084734062	0.00835630101496985
TPM2|98133|ES	-2.63418085555244	0.265134759930991	0.0987408058665959	0.71192897715093	0.00843405502756171
DOCK9|26171|AP	-2.63392115656438	0.229560508109527	0.0767936693222732	0.686228791364961	0.00844050850765649
FUT3|46944|ES	-2.63376017546413	0.174914354909803	0.0477924452000244	0.640164599770196	0.00844451108021925
ALDH3A2|39758|ES	-2.63292295182422	8.69777331338832e-09	8.69068588827651e-15	0.00870486651843457	0.00846535487209878
GCDH|47883|AA	-2.63059174933637	0.000609037678702887	2.44902063570017e-06	0.151459276689089	0.00852363587070015
SNX21|59618|ES	-2.63018431879233	0.179838785401424	0.0500767836857309	0.645847962952846	0.00853385854841209
CAMK2G|12249|ES	2.62984696661362	6.175176156228	1.58999850839889	23.9829159329503	0.00854233121223659
RPS6|848204|ES	2.62983432898158	24.5662336900323	2.26019799120376	267.011934380076	0.00854264875485575
DAB2IP|87442|AP	2.62964884643553	2.679863492961	1.28536414992711	5.5872636103258	0.00854731054270409
UBA52|48484|ES	-2.62854896414917	0.0144291477540792	0.000611910609909833	0.340246273781277	0.00857500097250988
TRIM45|4370|AP	-2.62789946251033	0.0496457889612612	0.00528729481581351	0.466156030152606	0.00859139034085162
MLLT4|78456|ES	2.62561511509036	2.91590005395438	1.31168658301335	6.48209201402239	0.00864925568579958
DDX52|40540|ES	-2.6242938776505	0.00319732673187833	4.37751455208342e-05	0.233532021624424	0.00868288304685348
E2F7|23514|ES	-2.62328936142691	0.00950418889562865	0.000293180342182732	0.308102534744607	0.0087085275436412
ADAMTSL1|85946|AT	-2.62234676896678	0.199388658783428	0.0597435042126747	0.665442005375705	0.00873265271086815
ICAM2|43047|AA	-2.62226150774723	0.000127529972089273	1.56610020348505e-07	0.103849637110695	0.00873483787046335
MBNL1|67311|ES	-2.62143774368941	0.0391711640022532	0.00347514671021136	0.441529586299996	0.0087559752969174
RNF10|24772|ES	-2.62096677557588	0.000994750088179814	5.65716367070314e-06	0.174915875787408	0.00876808065838394
TAF1D|18316|AD	-2.62085747031417	0.144462354791289	0.0339931514271399	0.613928720218107	0.00877089228450374
ANAPC11|44214|AD	-2.62051797577014	0.0355681674035247	0.00293330297709458	0.431286690234169	0.00877963013727337
SULT1A2|35758|AA	-2.61897565158581	0.0587783765328521	0.00704914427209475	0.49011587995362	0.00881942422345649
GAB1|70700|ES	2.61881076847832	4.9405966453104	1.49466102176382	16.3311244865723	0.00882368795452471
STRADA|42964|AD	2.61856714306303	160.774267987656	3.58832444180348	7203.46380774179	0.00882999126268735
FGFR1|83410|AP	-2.61788370598171	0.000212523555538956	3.78268907155328e-07	0.119402522397574	0.00884769527277904
ZC3H14|28714|AA	-2.61779600099425	0.0125122196775973	0.000470753951303752	0.332563626554537	0.00884996950990575
RAP1A|4178|AP	-2.61732006189177	0.000561474411471711	2.06578807427936e-06	0.152606900321796	0.00886231997335567
SH3BP1|62141|ES	-2.61707656329407	0.0302236738845277	0.00219916993191598	0.415370567695256	0.00886864463375689
NCOA4|11536|AP	-2.61622707306474	0.058015497134976	0.0068745576989225	0.489602103179081	0.00889074097176376
SPHK2|50793|AD	2.61575935094253	5.23946229660132	1.51471845517324	18.1234770486553	0.00890292800846804
ARHGAP4|90528|ES	-2.61530844167511	5.52411529054798e-06	6.33884616885024e-10	0.0481410164096175	0.00891469109130175
SETMAR|63000|ES	-2.61518599469035	0.183400159022893	0.0514459275999889	0.653805265037728	0.00891788781935635
YAF2|21157|ES	-2.61514879221552	0.026039594252558	0.00169124529873056	0.400923786364283	0.00891885926854507
FGFR4|74733|AA	-2.61485853851943	0.276516254089289	0.105502579867019	0.724733356017911	0.00892644176078789
FLAD1|7869|AA	-2.61448101477511	0.0138114552320662	0.000557258786341402	0.342311867130443	0.00893631268144228
ERCC1|50447|AD	-2.61335470966781	0.0962919633070839	0.0166457288450603	0.557028309414302	0.00896581955971772
TRIM13|25921|RI	-2.61304876205262	0.221409377325929	0.071457622179397	0.686030557311071	0.00897384977156065
TRAPPC13|72245|ES	2.61257793984341	5.0741671346802	1.50036856124975	17.1605649276084	0.00898621999742593
DDT|61356|AP	-2.61254574708752	0.081145620640207	0.0123305464953028	0.534008103500744	0.00898706637510445
MPRIP|39457|ES	2.61228624880786	3.57080038604736	1.37414588022241	9.27893870695314	0.00899389142781124
YAE1D1|79301|AT	-2.61123907696401	1.06817022158502e-06	3.52055659662175e-11	0.0324092963986392	0.00902148009658845
SSH3|17161|AA	2.61100076795055	117.820546053162	3.2843245537825	4226.64716746037	0.00902776910393539
C4orf21|70379|ME	2.60976640184516	3034.26213360606	7.36193489119761	1250587.8999886	0.00906040688770646
SORBS1|12644|ES	2.60927832413246	23.4300856702767	2.19212759645474	250.427445648846	0.00907334115105875
SRSF7|53277|RI	-2.60927402988655	0.0022554204949774	2.31790945521489e-05	0.219461618646036	0.00907345502349107
CPSF7|16212|ES	-2.60845389905353	0.139338579758574	0.0316909962688532	0.612642141143996	0.00909522620394211
DENND1B|9307|ES	2.60760760486162	3.57408198155923	1.37210642396566	9.30981867571669	0.00911774079662457
MORF4L2|89772|ES	-2.60759835721313	0.0506142431030682	0.00537474546023839	0.476636823799067	0.00911798709324268
PHC3|67611|AD	2.6068519711369	55.1767646408109	2.70529887574754	1125.37486468521	0.00913788551158652
ACOT9|88689|AP	2.60632886090992	76.867422613165	2.93535551506968	2012.90802046192	0.00915185456085704
RHOT1|40176|ES	-2.60573660963457	0.111376053856461	0.0213704981110653	0.580455603241855	0.00916769294578836
GAS8|38203|ES	2.60398896514946	89.3617474960662	3.0378312445392	2628.69174510779	0.00921457235132978
LRRC49|31447|AP	-2.60087885875836	0.282638435821369	0.109066499577156	0.732438335449077	0.00929852828439466
SIRT3|13596|AD	2.60080246200351	21.4453054428698	2.12833823630019	216.084604267342	0.00930059914194692
WWP2|37321|ES	-2.60037920554895	0.0650841908896086	0.00830166982411022	0.510252996505919	0.00931207964969568
NR1H3|15695|AP	2.60034594868619	8.96648627321979	1.71632834117269	46.8429461654794	0.00931298225223883
CTAGE5|27380|AD	-2.59961521207817	0.00297619170938071	3.70632070993436e-05	0.238989493468398	0.009332834402838
KCNH2|82273|AT	-2.5988787470745	0.145971488492983	0.0341975096540755	0.623076816656965	0.0093528803714081
LAD1|9370|AD	-2.59881638342805	3.80529707785622e-11	5.27438157916942e-19	0.00274539974656542	0.00935457962116008
MTMR9|82618|ES	2.5987213200316	18.0419258713555	2.03605868547255	159.87313699258	0.00935717038532686
CYP3A5|99782|ES	-2.59870989138477	0.340017152469682	0.150714725513518	0.767089370860588	0.0093574818935105
SMPDL3A|77390|ES	-2.59646167194995	0.0402832167573069	0.00356606069344189	0.455050458142914	0.00941894135107511
CTAGE5|27373|AP	-2.59595475640924	0.257970192396404	0.092747114781294	0.71752765918342	0.00943284852151986
ATG13|15596|ES	2.59515813347515	17.1375290011062	2.00457682267721	146.512170020759	0.00945474079203307
MYL6|22379|RI	-2.59469815557722	0.00049784129703456	1.59280929688327e-06	0.155603032653078	0.00946740223135301
RCAN3|1122|ES	-2.59436133613523	8.88553715966211e-05	7.72739124374125e-08	0.102172606673285	0.00947668317641044
TTLL4|57559|AP	2.59309405825375	434.188679445974	4.40570905708004	42789.8907795749	0.00951167532903743
STON2|28674|AT	-2.59252055139216	0.00154619933188216	1.15965868443831e-05	0.206158277948033	0.00952754887212751
RABL6|88217|ES	2.59109364290937	42.1671875515848	2.48774419010639	714.732532823037	0.00956714544618491
PLA1A|66341|ES	2.59080397806954	831.585667896249	5.14012806345163	134536.477401709	0.00957520151202282
CHRD|67959|ES	-2.58927594219787	0.0607323253662882	0.00728658741556402	0.506192423701431	0.0096177989517356
C17orf75|40200|AA	-2.58886790350912	0.0112851712259255	0.000378541202587922	0.336436532477274	0.00962920249330742
TSPAN5|70003|AP	-2.58804611454299	0.00528727851875798	9.9770850001036e-05	0.280195208666953	0.00965220579123613
PLAGL1|77991|AP	2.58726301015464	4.05084354539189	1.40379411261498	11.689273577787	0.009674171811622
SLC35A2|89035|AT	2.58707471286984	13.7449005632333	1.88750105930517	100.091224087958	0.00967946017761838
RPL36|46861|RI	-2.58675673816694	0.0414351871886709	0.00371331310937004	0.462356576672163	0.00968839640953844
C19orf54|49970|RI	-2.58620523603565	0.000251233552619064	4.69747914683606e-07	0.134366318590491	0.00970391304143691
FBXO7|61930|AP	2.58554098730744	32.0824940375882	2.31443343847147	444.725005507897	0.00972263122710838
FBXO7|61931|AP	-2.58537132737704	0.0311765361298609	0.00224906635721682	0.432168842834556	0.00972741731286498
FNBP1L|3788|RI	-2.58378439737513	0.154192647160697	0.0373386463366153	0.636749715672166	0.00977228619437819
PPP2R1B|18675|ES	2.58186445109579	1968.37372218461	6.21527477164065	623382.75499349	0.0098268172845166
DGKA|22302|ES	-2.58118364727153	0.00025085696204513	4.62818876942904e-07	0.135969422470801	0.00984621877210692
GIT2|24370|ES	2.57846921533515	3.554219273932	1.35552860223478	9.31922397385296	0.00992391417996804
SORBS1|12630|ES	-2.5783038645868	0.0129537671811101	0.000475866828814087	0.352619838202592	0.00992866462851396
NUDT22|16584|AT	2.57741469061315	150635849.901802	91.0167132834739	249307610185461	0.0099542449283615
TBC1D7|75380|ES	-2.57641244269743	2.21915561721504e-09	5.79349227587652e-16	0.00850031624953184	0.00998314857563391
STRN|53212|RI	2.5759625755023	279193.241474412	20.0584582046942	3886084627.71815	0.00999614650507646
PRDX5|16638|ES	2.57454178356445	183111328.621713	93.847219121439	357280258099296	0.0100372962169324
ATP2C1|66756|AP	2.57355528189736	3.35776751910658	1.334817395591	8.44655062902833	0.0100659564618048
DENND1C|47052|AP	-2.57323214045578	0.285203351131946	0.109688241573454	0.741564914616862	0.010075360330825
DNM1L|21046|ES	-2.57265213672504	0.193030519224022	0.0551293913938091	0.675878699362527	0.0100922588777538
RNPS1|33248|AP	-2.57254378215016	0.0211355858052864	0.00111912827782599	0.399161558316091	0.0100954186105628
RNPS1|33245|AP	2.57249679083878	47.308066937852	2.50504743116233	893.417493639168	0.0100967892002227
GABARAPL1|20353|AT	-2.57249124135505	1.94393957136747e-05	5.00220468685869e-09	0.0755447106564014	0.0100969510722549
MYB|77877|ES	-2.56902100587609	0.000125008035170026	1.31584268666601e-07	0.118760464418927	0.0101986275179155
PTPN13|69831|AT	-2.56856241222463	0.00149424596361905	1.04313420710586e-05	0.214044461832633	0.0102121320832499
C3orf17|66135|AT	2.56804762171287	1383.71265455029	5.54323039724503	345405.219186669	0.0102273104841474
C3orf17|66137|AT	-2.56797070756737	0.000722817406921712	2.89554748048721e-06	0.180437380933956	0.0102295799918121
MUC1|7986|ES	-2.56604195913652	0.021240053264938	0.00112052943893495	0.402613128242489	0.0102866383941741
TMEM107|39108|RI	-2.56593264299917	0.310045883696427	0.126752457224521	0.758395159368176	0.010289880772989
KCNH2|82274|AT	2.56524644995653	6.68782165254743	1.56577719533711	28.5653403239485	0.0103102544329419
OSBPL1A|44880|AT	2.56476843903751	282.198122424906	3.78330444358921	21049.2656585131	0.010324468195375
MAF|37686|AT	-2.56435006731498	0.0221526560995373	0.00120452162014949	0.407414997003925	0.0103369228813071
SERINC5|72647|AA	-2.56401816421966	3.94271870837714e-05	1.69501343263151e-08	0.0917103694526682	0.010346812955307
SLC35A2|89034|AT	-2.5620888240163	0.0722271195256053	0.00967433565498016	0.539236696039236	0.0104044705089592
FERMT1|58666|ES	-2.56102081971933	7.84631194174103e-06	9.716810315042e-10	0.0633588688993996	0.0104365101654811
IFNGR2|60408|ES	-2.55992719161095	0.162479432158839	0.0404166049929598	0.653186131770777	0.0104694094643013
IQCK|93916|ES	-2.55890440206962	0.0321300507541698	0.00230832543158704	0.447224705554523	0.0105002612088013
PLAGL1|77989|AP	-2.55848919470415	0.114706756546327	0.0218360912058226	0.602563887160808	0.010512808717119
CD97|47969|ES	-2.55829533906206	0.120005123264275	0.0236458720519157	0.609037787993408	0.0105186715735451
ACPL2|67058|AP	2.55751243698298	9.00748681718676	1.67123603467548	48.5477916215156	0.0105423788083659
PTPN4|55141|AP	2.55660892249455	5.56508641672347	1.49270311007023	20.7477204386229	0.0105697974003157
PTPN4|55140|AP	-2.55652375692468	0.179701876067484	0.0482007614450918	0.66996377845524	0.0105723851539248
KLC1|29474|ES	-2.5561521171315	0.0784120435131399	0.0111336074784225	0.552242261084071	0.0105836840151301
TARBP2|22073|AA	2.55589921405007	34.7376322085014	2.28693617294211	527.650533377462	0.0105913790969375
RANBP3|46998|ES	-2.55503301561371	0.388830446793926	0.188393389083372	0.802518162073389	0.0106177726376923
TACC1|83440|AA	2.55420310964693	74207.053507786	13.5867712888515	405297673.246761	0.0106431151796605
CLIP1|24956|ES	-2.55398912830599	0.0158366021637506	0.000657748037300192	0.38129793457437	0.0106496581679411
CD70|47068|AT	-2.55369096803409	0.167257747194207	0.0423968225167406	0.659840816736564	0.010658781091689
DIDO1|60092|AT	-2.55359765000286	0.212835385594796	0.0649078177940567	0.697895922260282	0.0106616378067105
IL32|33426|RI	-2.55261334142412	0.0378135923036202	0.00305864049148385	0.467484742612143	0.0106918116211941
NFIX|47907|ES	-2.55163401297326	0.053622367527267	0.00566669444400562	0.507413683169547	0.0107219081041127
GLB1|63839|ES	-2.55032286249947	0.00113227707179611	6.16407859534288e-06	0.207987511431766	0.0107623199841472
IFT20|39880|RI	-2.54806410050834	0.02009870636236	0.000995335791323121	0.405850971061114	0.0108322565244516
PLCB3|16609|AT	2.54682263257782	22.7139904864531	2.05365584921235	251.22289307459	0.0108708670499416
PLCB3|16608|AT	-2.5466961833158	0.0440305730957749	0.00398082888604937	0.487006958258475	0.0108748065666265
BLOC1S1|22234|ES	2.54571883051281	12.2472511646322	1.77971824278755	84.280285206634	0.0109052987456968
MORF4L2|89773|ES	-2.54560588316015	0.0352429473353375	0.00268166730898457	0.463169063783562	0.0109088274545398
CTBP2|13411|AP	2.54415433860012	8.59797123847268	1.63891566834626	45.106109390117	0.0109542671113165
CNOT4|81886|AT	2.54397421387947	516.150899627404	4.1952858234383	63502.6461600742	0.0109599175130018
TRIM3|14127|AP	-2.54305234605046	0.0727575763314532	0.00965412148008185	0.548332121627949	0.0109888765061271
SRSF7|53278|AA	-2.5425131383031	7.89433070740257e-05	5.42814615313393e-08	0.114809836654561	0.0110058463453391
C12orf36|92957|AT	2.54227042390866	14.3958308616373	1.84201791761691	112.507019728116	0.011013492601192
ZNF10|25340|AD	2.5411559163264	104.316125611811	2.89481267600354	3759.08747148437	0.0110486636745959
COL3A1|1670059|ES	-2.54075995231364	0.103287585080551	0.0179257115180971	0.595140963916645	0.011061183311967
TXNDC9|54709|ES	-2.54021931626297	0.0856692374306916	0.0128653523009066	0.570463837312799	0.0110782975583904
CARD8|50715|ES	-2.53985372874852	0.188764476578007	0.0521386361908255	0.683409276133671	0.0110898838379103
TEX264|65108|AD	-2.53982269860383	0.00813028967725898	0.000198311993940889	0.333321292991724	0.0110908677474801
CAST|270122|ES	2.53980320170521	3.47414250552043	1.32885003041224	9.08279028666573	0.0110914859984179
IL32|33402|ES	-2.53859708098833	0.261919806218712	0.0931013579831374	0.736852677294705	0.0111297919304612
PPIP5K1|30270|ES	-2.53671788461361	0.0892836015003473	0.0138069678525284	0.577357866116348	0.0111897086866433
NEBL|10963|AT	-2.53649396334595	0.0278762363410396	0.0017533043131315	0.443211453209501	0.0111968673147568
TMEM237|56846|AP	-2.53549105387836	0.260516911470003	0.0921022657209757	0.73688807360591	0.0112289796552523
SMARCC2|22392|ES	-2.53507648762645	0.346931565833906	0.153034319403247	0.786500125209251	0.0112422776012181
SULT1A3|392358|ES	-2.53502492179408	0.174204332446454	0.0451108329414052	0.672724209782	0.0112439326440684
TEAD2|50924|ES	-2.53283160707397	0.0617124097202056	0.00715047061072811	0.532611309213777	0.011314529298704
RAB26|33204|AT	-2.53237033690699	0.0540390964168628	0.00564767242840234	0.517066805586155	0.0113294262826173
FAH|32178|AP	2.53230928944288	5.07218929004795	1.44339853389503	17.8239783330334	0.0113313991496773
RAB26|33205|AT	2.53167625352328	18.4170553571456	1.93070797536156	175.6805961112	0.0113518749190627
ATP2C1|66764|ES	2.53097490318171	15.6887775946513	1.86095451355546	132.26424430126	0.0113745986933658
ABCC6|34219|AT	2.5306482818177	7.29386322080326	1.56532608548651	33.9868102736252	0.0113851950116044
ABCC6|34220|AT	-2.53062771946093	0.13710708588625	0.0294249167575082	0.63885832388711	0.0113858623929695
MED24|40830|AP	2.52826552272888	43.7619020479397	2.33821430093331	819.045572550404	0.0114627624856459
MED24|40828|AP	-2.52825272722726	0.0228525102007245	0.00122106541514638	0.427689799413089	0.0114631802888415
ARHGEF7|26280|AP	-2.52690714964829	0.128232785632299	0.0260693195928585	0.630766263478692	0.0115071920768748
TMEM237|56847|AP	2.52504356933562	3.81944556640144	1.34972680284866	10.808234973118	0.0115683946041075
PLEC|85513|AP	-2.52473558084176	0.0106717142496193	0.00031444392522734	0.36218058575369	0.0115785371334599
CARD8|50721|RI	-2.52411584337863	0.0285114363081475	0.00180031603488606	0.45153294455048	0.0115989699464216
FAH|32177|AP	-2.52366797534911	0.198272161119185	0.0564276513960767	0.696677052867833	0.0116137561139786
MUC1|7978|ES	-2.52340032783831	0.0820369367495228	0.011762612800844	0.572156807776783	0.0116226003611706
CCNG1|74440|RI	-2.52180208815326	0.0230034485658061	0.00122621273983368	0.431539021517149	0.011675537698347
ZNF140|25326|AA	-2.52179563044334	0.000451151375977596	1.13247642060448e-06	0.179727860415703	0.0116757520255721
NEK11|66782|AT	2.52060651551346	16.7564045788486	1.87191784549107	149.994346753183	0.0117152775278442
DCAF6|91278|ME	2.51954123595041	2.91577850004998	1.26829304044297	6.70331223956284	0.0117507875607991
ZNF658|86478|AT	-2.51921358564951	0.0112624114845341	0.000343390583251819	0.36938087016192	0.0117617286383231
NCOA7|77429|AA	-2.51896785619427	0.150894422786846	0.0346428359417766	0.657253547788148	0.0117699400987039
GCH1|27600|RI	-2.51893813928389	3.8465688291455e-05	1.41207375430215e-08	0.104782712038055	0.0117709334834836
C1orf210|2154|AD	-2.51827306565634	0.0094866924571691	0.00025276076869823	0.356057366973578	0.0117931852056883
TLE4|86661|AT	-2.51816720235366	0.000743835860088657	2.73183994717673e-06	0.202534481321148	0.0117967305702493
CBLB|66001|ES	2.51798016157109	14.546010771619	1.81000061085981	116.898540309081	0.0118029968811155
SGOL1|63704|AD	-2.51570566961064	0.000117864133442941	1.02477837751978e-07	0.135560568577544	0.0118794343234254
CD97|47967|ES	2.51553266807076	11.1581868666676	1.70359591274349	73.0837243856551	0.0118852662024329
TRO|89261|ES	-2.51369024424847	0.00271962090455246	2.71740286014493e-05	0.272184075940962	0.0119475319384611
GSTM1|4066|ES	-2.51342701987379	1.74716345730121e-05	3.40657029748023e-09	0.0896086057224962	0.0119564513231972
SBF1|62828|ES	2.51313324387716	3.59553025343149	1.32534747971901	9.75430066542394	0.0119664129233495
CTNND1|15935|ES	-2.5130421121375	0.405804834496283	0.200833981880412	0.819968623629708	0.0119695045888997
PTCH1|86955|AP	-2.51250125570345	0.0146344827972141	0.000542270773186856	0.394946763373058	0.0119878678468283
SLC25A35|39149|AT	2.51247207829024	27.6377876794178	2.0748917985276	368.138381169865	0.0119888591933981
SLC25A35|39151|AT	-2.51243505895634	0.0361827196433895	0.00271631613558527	0.481972324075614	0.0119901170856375
DENND1C|47051|AP	2.51146465593213	3.33191371861606	1.30250684866411	8.52329416900045	0.0120231324911625
FNTA|83748|AP	2.50935265876119	41.1941823020524	2.25707702090196	751.839941579218	0.0120952663197906
FNTA|83749|AP	-2.50931421391417	0.024277085778245	0.00133018810249052	0.443077857019451	0.0120965829244164
KIAA1217|10993|AP	2.50897061681935	16.1475238489113	1.83803889944558	141.859090430463	0.0121083555924692
TARDBP|633|ES	2.50885954253787	3.36552481609201	1.30409772613879	8.68551264272792	0.0121121635021241
CD47|66013|ES	-2.50751665965364	0.299506910565619	0.116720694476703	0.768538860043082	0.0121582850039265
USP3|31053|ES	-2.5074070160453	0.00282940895117506	2.88246200067158e-05	0.277733236765111	0.0121620575925283
TMEM205|47678|AD	-2.50558821028005	0.00152577110723526	9.55675322872321e-06	0.24359501767578	0.0122247900906576
SLC44A2|47558|AP	2.50485715983677	3.18432214676556	1.28654095654485	7.88152719336153	0.0122500854480648
SLC44A2|47559|AP	-2.50482433207978	0.314042317181731	0.126880148897814	0.777289259490852	0.0122512224210714
TACC2|13347|ES	2.50479780716864	2.89316056625534	1.25995765595756	6.64338045215773	0.0122521411664436
MECOM|67570|AP	-2.50411385556387	0.27658201198539	0.101144167619152	0.756322496438254	0.0122758523402666
TMBIM6|21613|AD	-2.503983737494	0.0977159796494936	0.0158260658848995	0.603334571478745	0.0122803678619802
SLFN13|40302|AP	-2.50253894131244	0.321391678883001	0.132114041469047	0.781844307438239	0.012330605975822
MCFD2|102349|ME	-2.5010865946558	0.0318773728094493	0.00214162828547458	0.474483319129042	0.0123812900355653
NSD1|74740|AT	2.50064759222641	142.123529025509	2.92041060432175	6916.5265571811	0.012396646638298
NSD1|74741|AT	-2.50035249160248	0.00703940820656554	0.000144634999693911	0.342609105704229	0.0124069789374925
IDNK|86684|AP	-2.49789988720508	0.138137063400044	0.0292253124355264	0.652921960265912	0.0124931470224584
BZW2|78868|AD	2.4974334339965	19.0936465972735	1.88650714632969	193.249912194005	0.0125095949096903
SLC25A21|27294|AT	2.49694803189243	1.88886971511166	1.14656568897738	3.1117526322004	0.0125267313215539
GSTA4|76485|ES	-2.49637561340892	0.00661699283679564	0.000128709148438344	0.340182455819597	0.0125469664257751
GDE1|34313|AA	2.4955070070786	451.73757867107	3.71318222318771	54957.3998036684	0.0125777271075186
OLFM1|88099|AP	-2.49544165537242	0.362849162549221	0.163654232459938	0.804498073674329	0.012580044160537
KLC1|29481|ES	-2.49481778242061	0.145566819243953	0.0320296668341494	0.661564760399245	0.0126021826858967
LMO7|26061|AP	2.49277715518635	2.30495270158938	1.19540865370973	4.44434373139	0.0126748367371567
TBRG1|19224|ES	2.49263981395094	10.4215323590229	1.65018049136134	65.8160348390513	0.012679739895
FGFR2|13318|ES	-2.49253646182306	0.142515461503278	0.0307975119954523	0.65949018123579	0.0126834307299721
SIGIRR|13655|AD	2.49192588132877	8.06608969823098	1.56152583296849	41.665531012205	0.0127052547403383
RALGAPA1|27239|ES	2.48742915895896	2.67090699676372	1.23161222136055	5.79219989996591	0.0128670076623399
TIA1|53873|ES	-2.48714299002844	0.150662698506935	0.033903362024726	0.669527957281544	0.0128773629260294
RFX5|7613|AD	2.48579749890976	43.7531935266153	2.22398177400291	860.772316641723	0.0129261495545385
OLFM1|88097|AP	2.48566550648323	2.70097886016627	1.23385414896821	5.91260061747625	0.0129309443096985
HSD17B7|8758|AA	2.48537804473274	16.1002988289838	1.79939782351276	144.059095212492	0.0129413920866754
RAP1B|22958|ES	-2.48503870847649	0.00738700994775627	0.000153928119891592	0.354502582157705	0.0129537348491486
DGUOK|54006|ES	-2.4832390512403	0.193117836365264	0.0527397752726707	0.707141783020193	0.0130193684556742
GZMB|27021|ES	2.48286525596142	6976417881.96413	118.33359191734	411298310777100736	0.0130330376258319
GAPVD1|87573|ES	2.48242215518001	5.85487703885421	1.45055480721964	23.6320509707647	0.0130492576420231
INSR|47099|ES	2.48182564060695	3.53642826254593	1.30421304359	9.58917327011891	0.0130711216731834
CTSA|59643|RI	-2.47893344454924	0.1407259209971	0.0298564185979023	0.663300749738058	0.0131775892482772
PSMG2|44700|AP	-2.47845409306744	7.43228067060893e-08	1.71237273583607e-13	0.0322586285162597	0.013195309026113
CENPJ|25487|ES	-2.47716497099054	0.0151575809967384	0.000550961764425839	0.417002188731029	0.0132430674596476
TPRA1|66611|ES	-2.47641280925817	0.117152774969655	0.0214641726111315	0.639427055109169	0.0132710035254671
DIXDC1|18707|AP	2.47613262419224	2.5298592240417	1.21346846555641	5.27429255488251	0.0132814231991033
HABP2|13160|AT	-2.47403435134497	3.76079435119876e-05	1.17477668059319e-08	0.120393725766388	0.0133596850512929
GPBP1|72131|ES	2.47351851013765	11.1975285319223	1.65127670645868	75.9319408629668	0.0133789873225333
MIOS|78774|ES	2.4729025041773	4.59835216867426	1.37226942745616	15.4086670183628	0.0134020699496399
PRKDC|83791|ES	-2.47206227325727	0.0648012248124204	0.00740205072151683	0.567302075488798	0.0134336113498523
DOCK6|47644|ES	2.47204417955355	4.26040763242951	1.35017433998184	13.443503299513	0.0134342912897215
GK|88743|ES	2.47172912028084	134895836.98025	48.2275520789192	377313092831770	0.0134461357189756
CLSTN1|575|ES	2.4702730608677	2.63465531228622	1.22155530795848	5.68243498213665	0.0135009951951601
CHD6|59424|AT	-2.46933692397462	0.00104370534849903	4.48912083518943e-06	0.242657948956618	0.0135363700836016
PODNL1|47947|AP	2.46752518078632	2.54278563868618	1.21163212892124	5.33640421871724	0.0136050652035173
UGGT1|55263|AD	2.46720108564842	3.8988834039565	1.32279534583198	11.4917941354613	0.0136173862064567
NARF|44404|ES	2.46700514615447	22747843.462022	32.5135769371252	15915332329424.5	0.0136248399445982
TMEM205|47673|RI	-2.46427566018961	0.236353729533664	0.075045519354579	0.744389351221993	0.0137290477989789
BCL2L13|60988|ES	-2.4642659820318	0.00202236884576311	1.45567839721252e-05	0.280966988047987	0.0137294185460795
CS|22420|ME	2.4620293967443	20.2497883529771	1.84675681942014	222.040023910196	0.0138153342810622
ERP29|24569|ES	-2.46200988570514	0.00160953404576604	9.61616528485093e-06	0.269400511299567	0.0138160858583024
C11orf30|17894|ES	-2.46110359264227	0.000653074339927953	1.89878196391636e-06	0.224620889379334	0.0138510366371519
UVSSA|68487|AP	-2.46084371166692	0.160969235068287	0.037578997062607	0.68951000994788	0.0138610732203995
COL1A1|941210|ES	2.46048619516328	21.3418001234039	1.86379284820741	244.379321953829	0.0138748909730985
SUPT4H1|42661|AP	2.45827994657201	25.9621198823663	1.9350837277051	348.321707808333	0.0139604302807409
KDM4C|85825|AT	-2.45777118306176	0.0477734156328256	0.0042256710686952	0.540103383373717	0.0139802216739198
TPD52L1|77416|ES	-2.45770562562453	0.209368759640688	0.0601664860169943	0.728566356710591	0.0139827737221873
RAD1|71734|AP	2.45732425177028	7.59509738119286	1.50736759567052	38.2690356323751	0.0139976281647012
RAD1|71736|AP	-2.45730292429889	0.131664909101615	0.0261307864337966	0.663418543971389	0.013998459276956
ETV7|75973|ES	-2.457288667086	6.99921558923726e-05	3.39632391882352e-08	0.144241303348921	0.0139990148919289
RPS21|60075|AA	-2.45590769445256	0.253846730333268	0.0849930489443357	0.758158029406536	0.0140529248425376
MAN2B2|68721|ES	2.4546304362642	695927511.341856	60.532288753774	8000938193705296	0.0141029490439526
C19orf53|47934|AP	-2.45406370516428	0.00130100695961538	6.45012984493284e-06	0.26241628458028	0.0141251955259468
PABPC1L|59493|AT	-2.45368396511083	0.213892714870229	0.0623974920649699	0.733204043311881	0.0141401191763043
PABPC1L|59496|AT	2.45336347003919	4.67484412101146	1.36363405837405	16.0264166339565	0.0141527253447284
KIAA1217|11004|ES	-2.45327739399091	0.000215526320576563	2.53672230142737e-07	0.183116594335666	0.0141561126993383
CCBL1|87785|ES	-2.45319185633469	0.012374109494127	0.000370287107764548	0.413513143077089	0.0141594795752607
ANXA11|116241|ES	-2.4523040716179	0.178794724370054	0.0451659763448042	0.70777952896486	0.0141944657089344
ATP2C1|66758|AP	-2.45222050348476	0.302942720153791	0.116635904025495	0.786844260872856	0.0141977629159468
LMO7|26060|AP	-2.4511137384767	0.439063353021442	0.227344335026749	0.84794999595547	0.0142414944611135
ADAMTS16|71515|AT	-2.45101164696351	0.280423364154447	0.101450921310471	0.77512616098422	0.0142455343778699
ARPP19|30679|AD	-2.45071105326292	0.148393370207375	0.0322664064029099	0.682461878355228	0.0142574352002875
RIC8B|24167|ES	2.45068381033389	10.7629495552163	1.60928060349504	71.9831475483812	0.0142585142100118
PDK1|55979|RI	2.44933533324561	18.8920668689464	1.79886093363288	198.408995330142	0.0143120134114477
FBXW7|70849|AP	2.44907515902879	10.168550734483	1.58914061908189	65.0662520346955	0.0143223558632988
ACOT9|88694|ES	2.44835324814004	2.62287041355442	1.21209369761465	5.67567442998641	0.0143510878160263
LGALS9|39858|ES	-2.4473100760055	0.283163047985495	0.103084193301567	0.777823536047566	0.0143926957317119
WDR20|29357|AD	2.44729864697303	45.5502045155496	2.13923229614847	969.890523410644	0.0143931521781828
CXorf38|88845|ES	-2.44666682609897	0.0146132938010855	0.000494963809041709	0.431442363695827	0.0144184053660704
SIRT5|75396|ES	-2.4458542178276	0.0138298751894	0.000447691820267999	0.42722569208409	0.0144509418706304
SLC38A7|36680|ES	-2.44571239617022	4.4528248017058e-05	1.4504589247799e-08	0.136699139671914	0.0144566269835711
SEPT6|89977|ES	-2.4455943923012	0.378104839601345	0.173420134348606	0.824375267998446	0.0144613588314585
DIDO1|60095|AD	-2.4453926911152	0.49606908264708	0.282827396293217	0.870087332357262	0.014469450028207
COL1A1|316133|ES	2.44496274700244	16.0313569249879	1.7339068692491	148.222727191605	0.0144867104630105
LZIC|587|AP	-2.44481174303237	0.175454777075906	0.0434735688170978	0.708117130394146	0.014492776939518
LZIC|586|AP	2.44474782306175	5.69923662281812	1.41213255237771	23.0015928945056	0.01449534555337
ETV2|49237|ES	-2.44405069479893	0.0016244892631427	9.41672068164348e-06	0.280242502170652	0.0145233856159691
SNRNP70|50884|AD	-2.44357796939227	0.100866084654637	0.0160199571664398	0.6350807887845	0.0145424268936669
CD74|152981|ES	2.44277167597104	8.81714527413819	1.53759410797089	50.560840720085	0.0145749550120831
ORAOV1|17372|ES	-2.44265897207832	0.000470718123838051	1.00697599703669e-06	0.220040549885659	0.0145795069066466
PES1|61779|AP	-2.44260167116362	0.00200100580795589	1.36693379656491e-05	0.292920129236345	0.0145818216615086
ZNF772|52255|AT	2.4422469659904	7.65504194721018	1.49471241620388	39.2046433670317	0.0145961577115071
ZNF772|52253|AT	-2.44224506994331	0.130631914741897	0.025506818693499	0.669024912678886	0.0145962343770502
MBP|45836|AP	2.44218127400283	27.9245045522323	1.92981164376807	404.069462947733	0.0145988141351091
CMTM8|63813|ES	2.44048241971222	9905.89732573479	6.12027504342719	16033070.5943325	0.0146676598515025
C1S|20067|AP	2.43933045220421	239.242488040124	2.93412639724285	19507.3287017946	0.0147145057682548
SPATA20|42425|ES	2.43917709084213	1629410.09046163	16.6129596051513	159813621774.83	0.0147207522985169
NLRC5|36517|ES	-2.43882382193042	0.010154255976073	0.000253914923522222	0.406076622032773	0.0147351501157842
LRP8|3058|ES	-2.43774009117481	0.271740439662165	0.0953255778612585	0.774638540930337	0.0147793960820847
MBP|45839|AP	-2.43760481951755	0.035978247948008	0.00248324370358952	0.521267535496915	0.0147849270906736
PTPRE|13458|AP	-2.43706199065165	0.366725819845014	0.163670661823932	0.821697825635192	0.0148071407136978
AIF1L|87917|AD	-2.43603154296247	6.78086263306263e-05	3.00089956859683e-08	0.153221049213469	0.0148493895761331
CAST|133752|ES	2.43569840803966	3.293157357818	1.26211449607016	8.59263198158211	0.0148630709749853
TTC8|28775|ES	-2.43526839793647	0.0271147616713852	0.001486658520069	0.49453878652772	0.0148807473267267
FRMD4A|10815|ES	-2.43371112273362	0.0671006940882486	0.00761804955929995	0.591030960362834	0.0149449170729369
TEAD2|50925|ES	-2.43273409051848	0.00560745791858999	8.61053179895654e-05	0.365175868842015	0.0149853014232491
UBXN4|55450|ES	-2.43203389453215	0.0820499531878843	0.0109380394777138	0.615484596837559	0.0150143022135267
RIC3|14221|AT	-2.43037174490413	0.335557326785475	0.139098715178894	0.809487847638287	0.015083343358967
IDS|90287|AP	2.42875145174587	19.5557441446948	1.77515542649827	215.433039464693	0.0151509148914599
IDS|90286|AP	-2.42875145174587	0.0511358704941579	0.00464181354208618	0.563330954052082	0.0151509148914599
SEMA4D|86808|AA	-2.42846057101291	3.05517825414611e-08	2.62938138565106e-14	0.0354992783304275	0.0151630737550348
ZNF33A|11311|ES	2.42704745574409	89350.4533080055	8.97087645660011	889935732.028993	0.0152222645616721
CASP8|56812|AP	-2.42488326225059	0.292581943824576	0.10835042380623	0.790067918933654	0.0153133099987024
TAZ|90586|ES	-2.42207610983027	0.164985756613741	0.0383881922955818	0.709080012828357	0.0154321180561271
CYP3A5|80715|ES	-2.42191893001456	0.0960647040171412	0.0144275531649028	0.639639116378408	0.0154387943507208
DOCK9|26172|AP	2.42086920168109	4.08356255654609	1.30717799524488	12.7568573016725	0.0154834473259341
SSBP1|82055|AD	-2.41976418700308	0.0386762096135407	0.00277523485794263	0.538999135799073	0.0155305748092716
IDNK|86685|AP	2.41960485620731	6.77266160938617	1.43818721308626	31.8935844081255	0.0155373804689931
C1orf54|7454|AP	2.41956624941477	3.40254310299045	1.26187792702078	9.17465891097815	0.0155390299154606
C1orf54|7455|AP	-2.41956624941477	0.293897819875114	0.108995877634582	0.79246968235742	0.0155390299154606
ACPL2|67056|AP	-2.41940984333494	0.0631975149679023	0.00674756439118728	0.591906303752291	0.0155457138254894
RPGR|88808|ES	-2.41880184959587	0.199542526812418	0.0540569635037804	0.736578923895719	0.0155717200719651
STK32C|13486|AP	-2.41801583309017	0.325700959643091	0.131197692972009	0.808559302449496	0.0156053977721269
NOL8|86866|AD	2.4171591846752	4.93019774628102	1.35223537012414	17.9753098864757	0.0156421747371029
CD44|15133|ES	-2.41700150696589	0.37287969702407	0.167552429922462	0.829825437429379	0.0156489523373169
MEST|81804|AP	2.41670022555243	2.46961446784283	1.18632489885572	5.14108371632548	0.0156619097672966
CASP8|56830|AA	-2.41666814305657	0.0826340925400798	0.0109384241215046	0.624257495784795	0.0156632901185598
AURKAIP1|149|AD	2.41502116340716	387.829332894124	3.07448176289299	48922.5837240189	0.0157342954435175
RHOT1|40186|ES	-2.41490519177937	0.221194669674352	0.0650109424413504	0.752597640566205	0.0157393059181551
FAM3A|90634|AA	2.41481963685494	3.60918387268314	1.27348435171287	10.2287933175743	0.0157430031595385
NAA30|27655|ES	-2.41475793429104	0.000187469820054784	1.76936089686441e-07	0.198630666551157	0.0157456700993926
MAP7D1|1760|RI	-2.41466438952782	0.0507633743204849	0.00451706196951221	0.570485902074073	0.0157497140970593
GPR35|58298|AP	-2.41429855000949	0.00346017389020932	3.47776710474511e-05	0.344266967565207	0.0157655383388232
AASDH|69345|ES	-2.41419548435821	0.0333167892048074	0.00210517202989691	0.527276833984882	0.0157699989263768
YAF2|21105|AT	2.41330386029687	23090.7060655875	6.60196212603682	80760945.9776512	0.0158086339670729
CTNNBIP1|577|AP	-2.41301978553921	0.0985971475793084	0.015018805630801	0.647281664717664	0.0158209607097853
PROSER1|25700|ES	-2.41253018373177	0.038647221167153	0.00274965895166357	0.543197440191336	0.0158422256465524
MAP3K6|1323|ES	2.41237243757315	4.55802373651663	1.32906068115726	15.631777146969	0.0158490824073229
RNF165|45395|AT	2.41214307753179	3.40302739731314	1.25806540829434	9.20508217658141	0.0158590566687273
RHOT1|40177|ES	-2.41173506207266	0.0267096375070362	0.0014062279107734	0.507318003213944	0.015876813826799
GOLGA4|63982|ES	-2.41171550062299	0.27401130516341	0.0956867048280129	0.784666955480473	0.015877665595733
SERPINE2|57769|AP	-2.41154518750586	5.37008660667002e-05	1.81784928978712e-08	0.158637079130547	0.0158850832791711
PPIL3|56762|ES	-2.41130503384869	0.0926609944135296	0.0134019233670044	0.640658780876413	0.0158955479205157
TBXA2R|46707|RI	-2.41100616411674	0.00407696329363473	4.65289249937446e-05	0.357232188361961	0.015908579567771
IFT122|66738|ES	-2.40998840361808	0.144929894691106	0.0301269703335327	0.697205000789471	0.0159530275772622
SYT8|13859|RI	-2.40867778713392	0.323692520789975	0.129277505358392	0.810480119684385	0.0160104261198821
PACRGL|68881|ES	2.40758004606269	2.35329635433036	1.17247051265333	4.7233629089502	0.016058641411515
NUP214|87925|AA	2.40740110997781	8.14409984607046	1.47668672797715	44.9156622363788	0.0160665127796295
NAA60|33537|ES	2.40700491608811	69772110.7087565	28.6264589378721	170057618489254	0.0160839533516558
RCOR3|9711|ES	-2.40636008446346	0.0929471169944103	0.0134236640262682	0.64357738249907	0.0161123746167948
RALGDS|88017|AA	-2.405883999376	0.0439868091950419	0.00345222531065732	0.560461502089103	0.0161333866155889
RRP8|14162|AA	-2.40496008781074	0.0479931974049479	0.00404002607073076	0.570131716188075	0.0161742321530046
TM7SF3|20859|ES	-2.40454077240518	0.00937607600296113	0.000208447313891001	0.421741108447542	0.0161927997833663
MARS|22603|AA	2.40430529937556	225866304811480	449.515996493902	1.1349003827917e+26	0.0162032349339766
DGKH|25750|ES	-2.40262325363995	0.000650945481395562	1.63742614746464e-06	0.258778095369611	0.0162779479990634
SIX5|95264|AA	-2.40132412942028	0.266695080763256	0.0906833760763435	0.784336326907818	0.0163358594893017
TRIM3|14126|AP	2.40123602874517	12.2217642439182	1.58409489108847	94.2945539905632	0.0163397933284662
TXNL4A|46289|ES	-2.40119349756198	0.00178334301869468	1.01757644910498e-05	0.312537925295375	0.0163416927131962
NBEAL2|64486|ES	2.40078112287139	830292.416010022	12.2138891199403	56442750487.9075	0.0163601188664595
ZNF436|1050|AP	2.40058468778194	2.58816914387374	1.19070359162606	5.6257657778224	0.0163689025994955
PIGS|39925|RI	-2.40008753472148	0.148352018438296	0.031228675874461	0.704747183748357	0.0163911516630506
RNF14|73853|ES	-2.39962946090391	0.266673300493024	0.0906008735777181	0.784922334494271	0.0164116753284295
MRVI1|14373|AA	2.39883110252501	2.35379472494476	1.16954035745967	4.7372025871872	0.0164474991612918
TACC1|83434|AP	-2.39840266094424	0.319862338238477	0.126014685993063	0.811904696798735	0.0164667524445591
EYS|76614|AT	-2.39812028765622	0.0972586758951755	0.0144800653025877	0.65326017799052	0.0164794525402173
ZFYVE28|68561|AT	2.39810020375858	6.8019984101854	1.41946223733704	32.5948666721586	0.0164803561665559
TOM1|61952|AD	-2.39797259044268	0.00834716069209946	0.00016700323492308	0.417208035831294	0.0164860988355955
OARD1|76087|ES	-2.39542982943049	0.000357327649027575	5.40445875810476e-07	0.236255015487157	0.0166008914747422
POSTN|25674|ES	2.39526343890471	112.585306946642	2.35951542450598	5372.0569946787	0.016608427564851
MBD1|45522|ES	-2.39521609223519	0.000266460493735	3.16803425383851e-07	0.224117509573869	0.0166105725193942
TAGLN|18896|RI	-2.3945901600044	0.207779234450319	0.0574198154308631	0.751869540938226	0.0166389521126804
CTPS2|88576|AP	-2.39389341940019	0.108223895619991	0.017526285265438	0.668276899855314	0.016670592204674
RPLP0|24729|ES	-2.39332427386878	0.108502820183243	0.0176009121235575	0.668877948203607	0.0166964771936439
MMP19|22271|ES	2.39330725424766	15555.8682517484	5.74121409835562	42148756.8518061	0.0166972517966248
ACTG1|44121|RI	-2.3930619413402	0.25883363045118	0.0855605001984198	0.783011414112504	0.0167084200693795
MEST|81803|AP	-2.39246604813548	0.407925294376658	0.195685754061483	0.850358507651001	0.0167355764060583
ELMOD3|54246|RI	-2.39230055166262	0.336469558708136	0.13784211186997	0.821314781102911	0.0167431253645716
C8orf34|84099|AT	2.3913092372834	44.0588077670384	1.97948055278105	980.650473744544	0.0167884058082494
RHOT2|32936|RI	-2.39056033154169	0.0388590041292247	0.00271049855424428	0.557101275538632	0.0168226849588797
WDR13|89001|RI	2.39053584060375	5.76506009996686	1.37098385484388	24.2423846486614	0.016823807002564
STRADA|42963|RI	2.3903499185705	6.09584798046137	1.38467076085381	26.8362441465737	0.0168323270975009
FAM122C|90168|RI	2.39034766697745	3.81661659176499	1.27271629845668	11.445254709317	0.0168324303025976
RAD51D|40268|ES	-2.39013936619209	0.294970937703704	0.108389489341615	0.802733314994932	0.0168419804800928
DCTN5|35624|ES	-2.38864823199267	2.25111304671066e-07	7.90354468934583e-13	0.0641169266228365	0.0169104850212337
ITGA9|63999|AT	-2.38855120207585	5.79792027404156e-05	1.93534033292325e-08	0.173694925550209	0.016914951157643
ALG10B|21067|AT	-2.38640602651004	0.100726236029079	0.0152904401354497	0.663537120887935	0.0170139550492545
ALG10B|21068|AT	2.38640602651003	9.92790001317342	1.50707468884606	65.4003410720385	0.0170139550492546
WDSUB1|55695|AD	-2.38611516659785	0.217254004852495	0.0619941396564397	0.761351038759758	0.0170274178528902
DCAF6|8886|ES	2.38517776366659	9.08157534936587	1.48188555640504	55.6554522511771	0.0170708703144718
ACAD9|66674|ES	-2.38512748319495	0.00957109880195026	0.00020981157965162	0.436610469397353	0.0170732037668853
MAP4K1|49676|ES	2.38464170398727	5323514407.69189	53.9667105261565	525134946573544064	0.0170957625761983
EXOC7|43570|ES	-2.38451913861755	0.126498969737646	0.0231230008909654	0.692037742857942	0.0171014584457689
IL32|33403|ES	-2.38441680465909	0.328950246186206	0.131891450874006	0.820434256723246	0.0171062153946113
LILRB1|51917|AP	2.38393059236329	11.6309087016917	1.54707896704675	87.4409387681879	0.0171288326229631
TRIM13|25920|RI	-2.38370538767728	0.263203631802831	0.0878286201130537	0.788765116712837	0.0171393173985068
PDLIM7|74777|AT	-2.38329652538908	0.0151782268369346	0.000484732686439798	0.475269311020669	0.0171583670474027
ZNF185|90410|AA	2.38281581835723	7.79026456716782	1.43950725795712	42.1590246877923	0.0171807878302946
MED12|89397|ES	-2.38217871592199	6.49703260632256e-05	2.3312017751086e-08	0.181071553472252	0.0172105426927937
KLF6|10632|ES	-2.38193684283496	4.48787709278701e-08	4.03470861513663e-14	0.0499194433134556	0.0172218508255686
GUSB|79855|ES	-2.37972876342278	0.0634675964319962	0.00655124998885345	0.614865224759911	0.0173253853938415
TMCO6|73700|RI	-2.37955412734705	0.162185448524839	0.0362512923064434	0.725605020942329	0.0173335971449493
HPS4|61507|ES	2.37940632562384	4.97510090867189	1.32688233348905	18.6539743779566	0.0173405497557585
KLC4|76230|AD	-2.3773901128355	0.190164406153235	0.0483983055551826	0.747185277517227	0.0174356371649093
RNF165|45394|AT	-2.37714291138606	0.298405363368465	0.110098791944823	0.808780544401358	0.0174473269362306
CRTC1|48504|ES	2.37695200452727	7.4677779895256	1.42293060613081	39.192148837451	0.0174563593262198
INO80E|36010|ES	-2.37641941462698	0.270137614837846	0.0917871642131644	0.795038517377077	0.017481579467474
MKL2|34072|AD	2.37540597488614	308.517544539089	2.72494500814001	34930.2738235436	0.0175296579047544
CUZD1|13374|AP	-2.37489731809763	0.212014287645638	0.0589420542249169	0.762614380461909	0.0175538326747886
PODNL1|47949|AP	-2.37464891383569	0.408572070264559	0.195173791954147	0.855294837123859	0.0175656491231599
SCN1B|49017|AA	-2.37411146560056	0.000692009407237567	1.70390277963459e-06	0.281047149772234	0.0175912390939608
VIL1|57483|ES	-2.37351422072258	0	0	1.14353970941743e-71	0.0176197145413033
KIAA1217|11002|ES	-2.37351373517824	0.161415336099758	0.0358008652837106	0.727773212231631	0.0176197377075185
RPLP0|24727|AA	-2.37211803653618	0.278971280321285	0.0971522109028296	0.801062317788489	0.0176864394980189
SSH3|17165|AA	2.37156529362508	224060.950244534	8.4838404015767	5917521670.39274	0.0177129167317432
RIC3|14220|AT	2.3714120412588	2.91198396742736	1.20375572917226	7.04432836418138	0.0177202639033031
MECP2|90550|RI	2.37000695453647	2276.45020556975	3.80934810007787	1360396.95042115	0.0177877506726945
CORO7|33660|AP	-2.3688277884624	0.00332504135613544	2.96030357627227e-05	0.373471832707543	0.0178445601022484
R3HCC1L|12758|ES	-2.36880997276328	0.220174636453612	0.0629462695727541	0.770130952422048	0.017845419638089
RPS23|72693|RI	-2.36823772426873	0.00357316329164515	3.37247409663291e-05	0.378579509965917	0.0178730476291546
CSF2RA|88362|AT	-2.3679242021014	0.181293273385287	0.0441096733923375	0.745125693459834	0.0178882002727106
ETFA|31939|ES	2.36779761981713	2.36386420022525	1.15972068116344	4.8182756829867	0.0178943212303962
EIF3B|78612|AA	-2.36621315354631	0.0247665036184161	0.00115739797717002	0.529964380083681	0.0179710943651053
RPS6|1412681|ES	-2.36598990430803	0.0225048203421178	0.000971216324913432	0.521476962072421	0.01798193475802
KLF10|84779|AP	2.3647404061706	6689.19064454823	4.51643071192644	9907219.73459121	0.0180427128896469
RBM8A|7279|AA	-2.36472986347968	0.000120849031227201	6.84038603796565e-08	0.21350386173375	0.0180432264721134
ABCA2|88259|ES	-2.36317260220772	0.254832862582021	0.0820005179881936	0.79194362968655	0.018119228525474
UNKL|33077|AP	-2.36250073555474	0.246055164149138	0.0768819571861351	0.787481823048305	0.0181521054181068
RANBP10|37109|ES	-2.36209441514104	0.00151032180270743	6.89260075402055e-06	0.330945027739034	0.018172013500631
SLC25A19|43430|AP	-2.36134525799783	0.131566481181146	0.0244353258846253	0.708389937262104	0.018208769344384
VRK3|51144|AT	2.36043926867219	9.76959092526716	1.47212182283537	64.8349242342127	0.0182533067845897
KIAA0895L|36958|AD	2.35923222804381	4.87907119876699	1.30765079535733	18.2046581909757	0.0183127917397576
SPDL1|74475|ES	-2.35909102269939	0.0290443327346478	0.00153515600201541	0.549503283635966	0.0183197616478475
ZNF208|48798|AT	-2.35853822921067	0.341291734445829	0.139684938483382	0.833876932371632	0.0183470699285685
RPL13|38089|RI	-2.35763654837524	0.0272244100517962	0.00136112857494218	0.544524974578413	0.0183916898912089
DRAM1|24011|ES	-2.35430348013417	2.67138024345492e-05	4.16371387590335e-09	0.171391998053013	0.0185574533710676
PPIA|79567|AD	-2.353947763835	0.07833759222552	0.00939849482694551	0.652953315258279	0.0185752211820772
SLC25A20|64782|ES	-2.3537758196837	1.70186852389728e-05	1.81873334564706e-09	0.15925129868897	0.0185838150224245
MEN1|16705|RI	-2.35347086859163	0.262423104655378	0.0861288424838626	0.799568226751342	0.0185990651619431
ZNF195|13973|AD	-2.35340293975596	0.144141028038784	0.0287215625334124	0.723381116187794	0.0186024636703794
IL32|33407|ES	-2.352727969269	0.295135726504318	0.106786914242264	0.815690739612712	0.0186362622636959
POLR3E|35549|ES	-2.35195307842865	2.77935156613508e-07	9.56212582656255e-13	0.0807853323443922	0.0186751305229077
NIF3L1|56772|ES	-2.35172650753799	2.78831079294847e-05	4.46087972992565e-09	0.174285736194966	0.0186865086328626
ZNF436|1051|AP	-2.35162556539641	0.393922524465209	0.181219810805158	0.856280307277677	0.0186915797749502
SYT15|11433|AT	2.35141718299978	5.18706763095766	1.31527612265262	20.4562906181752	0.0187020523203196
SYT15|11435|AT	-2.35134833786385	0.192796108592011	0.0488869179405313	0.760333051337754	0.0187055133556772
GRAP2|62320|AP	-2.35110595051564	0.148851160517931	0.0304179264214358	0.728408231401364	0.018717703297557
IL1R1|54773|AP	2.35087613878875	5.16139170861063	1.31377633539195	20.2773970363584	0.0187292672140898
CCDC176|28362|AT	-2.34923417796344	0.00541947150014389	6.97267182500426e-05	0.421225494014325	0.0188120711804817
GGT5|61394|AA	-2.34908335664142	4.83170187698955e-06	1.77322909406116e-10	0.131654410060673	0.0188196931212626
DDB2|15673|ES	2.34885452490227	1021.56406405441	3.14943164940041	331359.195290379	0.018831262572205
IMPA2|44658|AP	-2.34873367395397	0.00323390056534241	2.70178694289426e-05	0.387081331265849	0.0188373751570999
FAM135A|76637|AA	-2.34750648842155	0.16699042089462	0.0374719710582277	0.744177578148492	0.0188995439787351
TBC1D1|69017|ES	2.34635125168861	5.93465123376475	1.34078601914836	26.2682372604069	0.0189582317807451
ZBTB7B|91172|ES	-2.34621817582908	0.0454976608674498	0.00344279590406854	0.601266296954517	0.0189650024640268
MTHFSD|102413|ME	2.3458627457748	53.024080790635	1.92167094134445	1463.07730590168	0.0189830965334068
KHNYN|27002|AA	2.34549224349866	58.5010961049742	1.95194924276458	1753.31313463677	0.0190019739592207
HID1|43339|AD	-2.34532659432177	1.73742844921301e-06	2.66845359284937e-11	0.113123856612077	0.0190104192429004
CXCL12|11344|AT	-2.34501383429316	0.160001810631208	0.0345885219443321	0.7401466719644	0.019026373619928
GIT2|24391|AA	2.34413736207827	51.9144143981505	1.91035115752837	1410.79110596078	0.0190711462236045
CSF2RA|88361|AT	2.34336320948618	5.41096353296249	1.31817038372228	22.2114885272816	0.0191107686412429
MCF2L|26320|AP	-2.34329241946152	0.257942465988503	0.0830447089094832	0.801186693697137	0.0191143953810551
EXPH5|18621|AP	2.34279751874554	8.18886232072802	1.41003109725531	47.5574377319546	0.0191397671221213
GRIPAP1|89055|ES	-2.34253113564087	2.52731585850098e-06	5.24132112676911e-11	0.121864798857838	0.0191534357886875
CDK12|40649|AA	2.34167324082266	16.8472335710032	1.58464802307627	179.111875232041	0.0191975141486104
TSC2|33193|ES	-2.34069513932293	0.270229529153693	0.0903438132788042	0.808289973340751	0.0192478768358151
C6orf89|75994|AA	2.340400306803	267251944.817685	23.4321047114361	3048108690551235	0.0192630804672221
ZFAND5|86600|ES	-2.34021526621291	0.0952447054614361	0.0132924594622913	0.682458648391618	0.0192726278168766
MND1|70868|AT	-2.33878624458797	0.000147098768738318	9.03577217356787e-08	0.239470931190877	0.0193464989733135
TEX2|43054|AP	-2.33871189785306	8.91447470108393e-07	7.58502028803862e-12	0.104769474804944	0.0193503489796578
ZNF397|45147|ES	-2.33869468435119	0.186504633877294	0.0456546007774673	0.761894264003096	0.0193512404671905
GPBP1|72132|ES	2.33742552874204	10632.4721972166	4.46935793757957	25294341.2909566	0.019417069008307
SHC1|7854|AP	-2.33682392442859	0.258699460181073	0.083231859597465	0.804084049324992	0.0194483413064846
SHC1|7855|AP	2.33678613649375	3.8654708948479	1.24362732235553	12.0147450689771	0.0194503070482051
ING2|71271|AP	-2.3366594997248	0.130839154675872	0.0237611341719898	0.720457376840067	0.0194568960033712
ING2|71272|AP	2.33652729641648	7.64202824822549	1.38784557400696	42.0800389037977	0.01946377666799
DDB2|15674|ES	-2.33578810305904	0.000394353880090598	5.48893461809066e-07	0.283324531194007	0.0195022879748926
GALNT7|71173|AA	2.33558195202703	6.56271966014682	1.35333966576258	31.8244491218758	0.019513040121796
TMX2|15903|ES	-2.33432805356273	0.221144573674691	0.0622944062002675	0.78506121895662	0.0195785508720331
TBC1D22A|62728|ES	2.33403528406357	23156533.8499471	15.1468358707776	35401787179741.5	0.0195938744431512
KIAA0930|62646|AP	-2.33336525184369	0.0368617127484297	0.00230429212142174	0.589676045895335	0.0196289833923462
CARD8|50713|ES	-2.33185889917605	0.320847747630402	0.123405795345379	0.834185111577562	0.0197081152919809
TAGLN|18894|AP	2.33167508782303	931.201246597156	2.97385057136115	291586.863850796	0.0197177903377926
BAIAP2L2|62195|AT	2.33139369332598	289991.569827037	7.41734786640618	11337625265.1738	0.0197326097794416
QPCTL|50516|ES	-2.33085396622791	1.03474746490862e-06	9.59488664872926e-12	0.111590929141056	0.0197610613449061
BCL2L1|58901|AD	-2.33078095138904	2.75367059071898e-06	5.81312212106147e-11	0.130441122073073	0.0197649130515258
U2AF1L4|49271|AD	-2.33070224625036	0.0351088344721066	0.0020999519193924	0.586980228740869	0.0197690656691825
FAM45A|13253|ES	-2.32998157251645	0.000127627628567066	6.76539224318775e-08	0.240766698930938	0.0198071250864911
NR2F2|32592|AP	-2.32962247760454	0.000956200062274912	2.75560064660626e-06	0.331803724977565	0.0198261130763245
ZNF786|82165|ES	-2.32861676052601	0.349357630388456	0.144160808927742	0.846629224811108	0.0198793773495744
MEAF6|1799|ES	2.3275360184042	18.6061744689318	1.58674947649885	218.175416784882	0.0199367542768589
UNKL|33078|AP	2.32717051222246	3.95187366601803	1.24213883941276	12.5729145379192	0.0199561917975281
CBFB|101666|ES	-2.3262875676604	0.000131213415880983	7.03499169511464e-08	0.244733203013044	0.0200032148139564
SRSF2|43662|RI	-2.32535276681701	0.136424713457933	0.0254520416775202	0.731245951813655	0.0200531049140227
RNF138|45021|ES	-2.32482350962941	0.0110370230286848	0.000247092841391228	0.492996384071058	0.0200813993666213
MIB2|198|AD	2.32475127133435	22.7503581122152	1.63279323044063	316.989796738906	0.0200852639765411
MRPL55|10127|ES	-2.32435052105181	0.2415751142792	0.0729159925711373	0.800353033418201	0.0201067151368774
SERHL2|62518|ES	-2.32424993900906	0.0458975844649107	0.00341445147141306	0.616962424960695	0.020112102179791
UGGT1|55264|AD	2.3238054638817	9.6308438185276	1.42565258135753	65.0601372801151	0.0201359227714407
ABI1|11050|ES	2.32378829071336	29.0998573952495	1.69509608108972	499.559706302593	0.0201368436205126
ASRGL1|16342|AA	2.32324585318501	5.98630451771509	1.32288763076011	27.0891048835534	0.0201659487908475
APP|60283|ES	2.32102154550026	6.02433930909655	1.32227724749593	27.4470911299845	0.0202856810513162
SEC61A2|10764|ES	-2.32040651397884	0.283232993614171	0.0975864314594428	0.822050027569513	0.020318896843579
BPNT1|91407|ES	-2.32028638140372	0.00982081113947238	0.000197741848627712	0.487748709271793	0.0203253903376075
FAS|12481|ES	-2.32010198108037	0.0461339547394335	0.00343098528519616	0.620329614668812	0.0203353612011955
THOC6|33361|RI	-2.31997507468691	0.00183217516313448	8.92613906201666e-06	0.376071424059626	0.020342225741125
NAB1|56583|ES	-2.3191737412331	0.307502333946139	0.113506944135728	0.833056392296619	0.0203856176592246
PRPF40A|55608|ES	2.31888777538165	5.86883980241817	1.31509952114817	26.1906266959755	0.0204011221426671
KIF20B|12499|AA	2.3187757679632	12.116507422795	1.47110574888451	99.7955124830196	0.0204071977585392
DYNC2LI1|53401|ES	-2.31830325204061	1.98209601934463e-07	4.26884426340237e-13	0.0920320439792894	0.0204328458048967
ITGA7|22216|ES	-2.31817931343792	0.211584229289198	0.0569109578160697	0.786630339777251	0.0204395778140165
HRAS|13681|AP	2.31799071022858	1316.96769004717	3.03274541116641	571892.348840819	0.0204498259412455
TRAPPC4|19062|ES	-2.31708191874116	0.305674717102081	0.112163847926766	0.833040542050989	0.0204992697671212
RGMB|72881|AP	2.31493418477136	4.26757037395738	1.24919838805304	14.5790749258519	0.020616534193116
FAM172A|72785|ES	-2.31410065943538	0.00230931458404269	1.35034145797815e-05	0.394932245956308	0.0206622012610363
PRDM2|723|ES	2.31388625354496	5.56701207202457	1.30031094179691	23.8340095540839	0.0206739623519174
LIMD1|64402|AT	-2.31388572681227	0.0566189759613207	0.00497353804319274	0.644552914056073	0.0206739912526706
LIMD1|64401|AT	2.31383464956848	17.6590823338044	1.551341542678	201.015173186017	0.0206767939246303
ST7|81562|AD	-2.31378306084076	0.000105628682166366	4.52479643135723e-08	0.246583877649862	0.0206796249985945
CLIP3|49329|AP	2.3132311621722	5.4804382293939	1.29666814313913	23.1633693980399	0.0207099331161597
NDRG3|59303|ES	2.31274798810599	45.6311106652979	1.7910257585013	1162.5730398713	0.0207364989321605
TMEM151B|97224|AT	2.31245993363516	2.79609627244242	1.16968635338582	6.68397501786326	0.0207523508377498
ZNF426|47357|ES	-2.31149857645135	0.0536245502569036	0.00448711022345774	0.640856196315871	0.0208053317019764
TMEM9|9350|AP	2.30980910050788	460.0072924361	2.53106904263499	83603.6890064827	0.0208987252487018
MBD1|45508|RI	2.30895104707932	9.02469186958987	1.3944697548952	58.405758213926	0.0209462978497019
MCF2L|26318|AP	2.30778710268407	13.7008145647845	1.48363540062542	126.521866261403	0.0210109806194106
PET112|70844|AT	-2.30736785378129	0.049362325800375	0.00383281009997325	0.635731785521901	0.0210343217380474
FAM86B1|82719|AD	2.30604262624646	5.87858580757312	1.30451293402465	26.490937878541	0.0211082506424053
IKZF1|79684|ES	-2.30597009994126	0.19059885774734	0.0465861767929459	0.779800513273532	0.0211123031072575
SCNN1A|19840|AP	2.30496392199008	6.28253091098196	1.31662575595358	29.9782944917837	0.0211685940690047
RBM12|59206|ES	-2.30454478402751	0.12460723394486	0.0211993697295853	0.732425678189851	0.0211920814311885
COL1A1|316125|ES	-2.3043310578259	0.00240147034679493	1.42044640547106e-05	0.406003338409859	0.0212040668085549
PHRF1|13699|ES	-2.30367135285809	0.00864097435468967	0.000151701515383522	0.49219309121361	0.021241099114487
YME1L1|11059|ES	-2.30353870117082	9.14613143399989e-06	4.72074466156685e-10	0.17720026437574	0.0212485522691726
TRABD|62792|RI	-2.30327241902279	0.000380758645727079	4.68772505144413e-07	0.30926973042341	0.0212635204478538
RGMB|72880|AP	-2.30323731520867	0.235765057363868	0.0689420553198254	0.80625914060621	0.0212654943787729
ZNF384|19925|AA	2.30318184439061	58.2051885875049	1.83236855872253	1848.88785740185	0.0212686138969063
FAM86C1|17439|ES	-2.30301626670335	0.258838465896685	0.081939174063997	0.817647385308303	0.0212779278770859
ERAP1|72866|AT	2.30270258789942	4.38491382349979	1.24609369141759	15.4301954756275	0.0212955824959119
ERAP1|72865|AT	-2.30270258789941	0.228054652896657	0.0648079929758204	0.802507874718774	0.021295582495912
PCDHA5|73777|AT	-2.30256548494962	0.128974296185026	0.0225608595408288	0.73731096310047	0.0213033029949168
FAM118A|62657|AP	2.30211332880094	2.72532011772334	1.16068267991629	6.39913894864291	0.0213287819518611
GALNS|38032|AT	2.30064381602381	842.87034808136	2.71173524293266	261983.69679574	0.0214117722364547
GATAD2A|48640|ES	2.30031598511769	3.65394651353111	1.21133877607757	11.0219580082948	0.0214303247025888
RDH13|51997|AP	-2.29996460844863	0.165216053789698	0.0356203971414122	0.766312186848293	0.0214502252005833
RDH13|51998|AP	2.29996338482861	6.05271178245193	1.30495111911868	28.074093645879	0.0214502945293848
CREB1|57180|ES	-2.29943519606363	2.37212593422118e-08	7.51540598785187e-15	0.0748726210786258	0.0214802392792701
SORBS2|71390|ES	-2.29755023543898	0.443667519383344	0.221806463666195	0.88744423630505	0.0215874007865366
DEPDC5|61889|AP	2.29443742964493	2.50526737596078	1.14325542756688	5.48990581956915	0.0217653852594075
TMEM205|47656|RI	-2.29324690786434	0.212797696394201	0.0567024702752474	0.798604705771455	0.0218337939527734
SLC25A19|43428|AP	2.29310258002318	7.07429965404632	1.32874233282933	37.6639731863409	0.021842099892051
CDC27|42054|AA	-2.29289202645652	0.0163915231984192	0.000488063122797858	0.550506727949602	0.021854221994477
H2AFY|96931|ME	-2.29217886359892	0.149969687752363	0.0296095745290175	0.759582250075902	0.0218953240922253
NUDT22|16587|ES	2.29201715446467	39.6060171338116	1.704016073749	920.552697459377	0.0219046533108657
MTA3|53362|AP	-2.29149410579177	0.216497804506281	0.0584860969551514	0.801409254441821	0.0219348523856084
ASTE1|66777|AD	2.29142579033718	1382.46121420877	2.84646031771039	671430.055392056	0.0219387993639826
ALDH18A1|12645|AD	2.29065888902783	2.723066840682	1.15560107957366	6.41665463098872	0.0219831501030238
CHN2|79083|AP	-2.29045821710128	0.435795216511328	0.214098430879993	0.887056808186552	0.0219947680468018
CCL14|40367|AP	2.2902661242368	2.38356137037455	1.13345315532598	5.01243900521663	0.0220058943074878
ZNF268|25342|AP	2.29013269929663	6.71589587235289	1.31596300220512	34.273955493208	0.0220136253293754
RGMA|32565|AP	2.28980469815946	3.19123677630652	1.18193625313225	8.61636330678799	0.0220326406959842
OPA1|68139|ES	-2.28975136779801	0.229762503755429	0.0652456763757127	0.809108144238883	0.0220357337925991
CCL14|40366|AP	-2.28942274093386	0.420305291780759	0.200124616439633	0.882732676478092	0.0220548020909194
KLC1|29469|ES	-2.28928266939759	0.251574629978897	0.0771878895074272	0.819944616349811	0.0220629339861488
CCDC125|72341|AA	2.28801212030396	6.0266657662309	1.29373418716596	28.0743143515617	0.0221368152991041
MAP3K7|77020|ES	-2.28676174512675	0.383959843166426	0.169036587196964	0.872149418117419	0.0222097335060445
MAD1L1|78600|ES	-2.28594629846924	0.00141748162631902	5.11960470425115e-06	0.392462753869182	0.0222574004146461
FAU|16777|RI	-2.28476340252436	2.29986580847809e-05	2.41423863270683e-09	0.219091131479251	0.0223267046762033
ITSN1|60470|ES	-2.28429404796031	0.0268616851737577	0.00120587500209474	0.5983622922116	0.0223542554720011
CD63|22242|AP	2.28346713402409	4518.28393227388	3.29463325771716	6196407.3375468	0.0224028666795678
FBXW2|87391|AD	2.28217804293533	6.24447190675986	1.29513106018149	30.1077092451546	0.0224788308752904
PGM3|76865|AA	-2.28200038084519	6.60655745357304e-05	1.69760423650717e-08	0.257107047972291	0.0224893177709312
NAE1|36853|ES	-2.28190322397933	0.000564217007802136	9.1455574692325e-07	0.348082479350393	0.0224950544671948
LDLRAD3|15419|ES	-2.28119514562053	0.396094170952111	0.178744931735985	0.877734494279117	0.0225369018876735
NID1|10365|ES	-2.27994758329708	1.34489056681693e-05	8.73067115127104e-10	0.207169713000798	0.0226107974540056
TMEM205|47675|ES	-2.27926273500065	0.188587708138383	0.0449282072190338	0.791603446082322	0.0226514518201004
CYP3A5|80714|AA	-2.27919590190483	0.133791494326621	0.0237253374867826	0.75447457656282	0.0226554226055019
SLC37A4|19078|ES	-2.27885335446832	0.0876976423658117	0.0108115486313837	0.711357525063226	0.0226757840306934
C9orf72|86052|AT	-2.27819429359214	0.0325150236215378	0.00170611447095229	0.619669300688281	0.0227150041248586
C9orf72|86053|AT	2.2781633986568	30.7538836930181	1.61369119892596	586.11050418642	0.0227168440989406
ITGB1|11184|AP	2.27750891302061	406898.616198642	6.05495075995525	27343985183.0592	0.0227558529895526
ZNF669|10513|AD	2.27742800721305	4.54666062421044	1.23503598934688	16.7380732303013	0.02276067920671
RPS5|52443|ES	2.27725551859519	6.05772650770274	1.28528585582901	28.55088638508	0.0227709715181141
SMN1|72423|ES	-2.27641476214439	0.130947094362949	0.0227471349029008	0.75381544072666	0.0228211969578325
TK2|36718|ES	-2.27607870792064	0.0026677630284048	1.62093563787384e-05	0.439064908527694	0.0228412992047308
RPL26L1|74570|AD	-2.27583770546402	0.00260503254616044	1.54987683814504e-05	0.43785379583304	0.0228557250715935
ARFRP1|60152|AP	2.27563680081913	17.5490563776484	1.48799323871078	206.969609628544	0.02286775682201
SH3D19|70836|ES	-2.27490173517894	0.137493157890188	0.0248804753918931	0.759807365769867	0.022911825241829
NVL|9952|AA	2.27356232716493	69899.8815394426	4.65812552428005	1048918371.51239	0.0229923147069793
FBXO21|24678|AA	2.27296073947513	10.473805448378	1.3818881905942	79.3845705587098	0.0230285459575101
PIGG|68359|AD	-2.27268175497431	0.0854014877281599	0.0102319805460177	0.712805704954322	0.0230453649150903
ZNF268|25346|ES	-2.27263488555891	4.24772768264709e-05	7.20767157682174e-09	0.250333138429188	0.0230481915475697
ATP6V0B|2510|ES	-2.27241350905047	0.193813581459715	0.0470707139736118	0.798027078563115	0.0230615465423032
PSMC5|43009|RI	-2.27210471753205	0.30500133765223	0.109509018005865	0.849480870741323	0.0230801862527738
GLP2R|39255|AT	-2.27174407938017	0.235708543588192	0.0677465993020877	0.82009308353216	0.0231019721651587
FMR1|90274|ES	-2.27169794699792	0.0526192426649595	0.00414744120979233	0.667588654926956	0.0231047602797823
NR3C1|73880|AP	2.27114889832444	4.83434872452646	1.24098235479396	18.8326026555074	0.0231379657163017
AMBRA1|15579|RI	2.2684378646825	6.26737918849046	1.28348814389207	30.6041330254988	0.0233025321235673
TMEM205|47665|AD	2.26832594347313	11.6807324706696	1.3967368102799	97.6844814621962	0.0233093478016183
FBLN1|96227|ES	2.26828351831166	3886933493.55944	20.1131659843294	751162298124788352	0.0233119318235892
ELN|80057|ES	2.2672504048933	71.0247970731329	1.78207704049607	2830.69793541332	0.0233749332642488
ASNS|80575|ES	-2.26618973720258	0.177732040668733	0.0398941423807291	0.791812441505974	0.0234397687314379
SVIL|11107|AP	2.26603200047681	2.33393809550069	1.12128761681422	4.858046188993	0.0234494240293132
SHH|82442|AP	-2.26580461696175	0.386433988431921	0.16978043117067	0.879555001632009	0.0234633485846266
ZDHHC4|78748|AD	-2.26579828294696	0.332605272880776	0.128347555179179	0.86192734558641	0.0234637365709557
NEK2|9719|RI	-2.26398019650074	1.73407536543201e-110	1.64917922733993e-205	1.82334177095377e-15	0.0235753328163322
C9orf41|86623|ES	2.26377454131405	306.314162019764	2.1560400064627	43518.8426803868	0.0235879851186395
THBS3|8029|AA	-2.26365583107275	0.173178199839327	0.0379446120899574	0.790380695643677	0.0235952910826653
IQGAP3|8283|ES	-2.26312122867301	0.000608224515493563	9.97515730875721e-07	0.370858373253534	0.0236282172654448
STAG2|90034|ES	-2.26166558875545	0.0488158718250271	0.00356504812704549	0.668431184409386	0.0237180723258163
CCND3|76156|AP	2.26156613845222	3.61289802462633	1.18684925380038	10.9980539605616	0.0237242220888265
ATG4D|47541|ES	2.26144380531656	3.70790138636733	1.19089144399397	11.5447405054112	0.0237317887675143
ATP5J|60266|AD	-2.2610935483075	0.00410794968094806	3.50804053762669e-05	0.481044913825823	0.0237534648150484
CNRIP1|53838|RI	-2.26036571037561	0.136739729932811	0.0243572746010197	0.767645561680175	0.0237985628156058
WDR19|69053|ES	2.25994734636761	208.565507594243	2.03167457155529	21410.6981339754	0.0238245189194377
GDPD1|42769|AT	2.25978396826657	9.30834155112724	1.34445565598351	64.4463222322186	0.0238346618747865
FAM133B|80445|AA	-2.25903589734026	0.0604827774030808	0.00530349581172556	0.689765108195756	0.0238811519993747
RREB1|75251|ES	2.25891823594218	1789.35866776169	2.6944799164155	1188282.91218191	0.0238884714183339
TMEM170A|37614|AD	-2.258755042187	0.0115009647278146	0.00023877955490756	0.553951068891318	0.0238986265112818
SRSF2|43661|RI	-2.25855206621673	0.186906196714776	0.0436054894538581	0.801135976408393	0.0239112623651029
MAPKAPK3|65093|AP	2.25848439962773	22.0843368820185	1.50541926324739	323.974820453946	0.0239154760978222
KDM6A|98323|ME	-2.25815836292831	0.279960457563289	0.0927268248370583	0.845255490380194	0.0239357880783324
NRP1|11201|ES	2.25802452004996	633.057687398138	2.34310702072139	171038.724236545	0.0239441307769032
AKT3|10463|AT	2.25775763088911	646.422977749128	2.34801818577172	177963.982005834	0.0239607740488833
EPC2|55539|AT	2.25578352216976	52.5483828073385	1.68124563149684	1642.43254164362	0.0240841917922524
EPC2|55538|AT	-2.25570002451135	0.0190319943735236	0.000608889815472755	0.594880716723112	0.0240894240441731
NDUFS4|72010|ES	-2.2554414921481	0.00042926252327218	5.08839882249146e-07	0.362130250230221	0.0241056308265246
STK32C|13483|AP	2.25523560829145	2.96074859813398	1.15270790167361	7.60472991347156	0.0241185439597586
NME6|64594|ES	2.2546875763479	16.3698464398485	1.44110284047004	185.949166803958	0.0241529460175962
WDR45|89072|AT	2.25452607978754	5.51939821749865	1.25006004262933	24.3698347634974	0.0241630918855208
WDR45|89071|AT	-2.2544761637397	0.181185529901655	0.0410356789730339	0.799991545584424	0.0241662285612208
RUFY2|11938|AT	2.25428110552724	474.092326911715	2.23541676208405	100546.590796349	0.0241784892140663
ARPP19|30675|RI	-2.25421293086253	0.0401270410007218	0.00245003150590703	0.657207638184025	0.0241827756982067
ELAC2|39329|ES	-2.25418545104649	0.00725894213061366	0.00010021907678112	0.525770567321015	0.0241845036787736
C9orf116|88112|AP	-2.25246361638591	0.245832873062934	0.0725120155200873	0.833431549859971	0.0242929894570257
ADRA1A|83138|AT	2.25209029320439	5.75556095695892	1.25485504495058	26.3986522288512	0.0243165665926598
PDLIM7|74778|AT	2.25188640222196	44.2713432741194	1.63453594564472	1199.08763127375	0.0243294516506729
EIF4G3|955|ES	2.25182068967911	6856.97998795696	3.14194197249573	14964685.8429707	0.0243336056695512
GDA|86591|RI	-2.25039063068981	0.0666748511472742	0.00630520170559864	0.705058455396249	0.0244241592406083
TREX1|64679|RI	-2.2498162034809	0.119760875211288	0.0188527212428565	0.760774375572346	0.0244606149978609
HHLA3|3402|ES	2.2496411255215	5.05039777038695	1.23186857328787	20.7055510565159	0.0244717356115772
CXCR6|64426|AP	-2.24898458021348	0.341371249556584	0.133794922989098	0.870992167866631	0.0245134771296651
TRIM37|42725|ES	2.24852935442806	9.06395586693513	1.32695907468114	61.9124564768429	0.0245424554582636
FAM206A|87149|AT	-2.24823162276033	0.00762270874727388	0.000108586043778379	0.535111940944802	0.0245614242272389
APOLD1|20514|AP	-2.24742728372246	0.447947433506615	0.222364194555807	0.902379556142094	0.0246127329617138
SYNGR3|33182|AP	-2.24700832489122	0.377783699745619	0.161618676366852	0.883069500393209	0.0246394950804408
HSD17B7|8757|ES	2.24660767209459	10457.2237120986	3.25713362115581	33573546.7082473	0.0246651114297317
NAA16|25740|ES	-2.24642604688317	0.277478123163208	0.0906684986715654	0.849182571259701	0.0246767315132505
FAM156B|89178|AD	2.24578148706313	3.32589673640049	1.16525937547946	9.49281278826702	0.0247180076811772
CCP110|34318|ES	-2.24574241132226	0.280239583099254	0.0923342287217912	0.850542913747319	0.0247205119257411
STARD5|32208|ES	2.24537911892409	15.6029669938848	1.41798363948796	171.68927216972	0.024743804744593
ZFPM1|124369|ES	-2.24533805012395	0.0105148465499369	0.000197254683466764	0.560503791471942	0.02474643910329
CYP46A1|29229|AT	2.24516172950215	2.61890650529439	1.13008945863862	6.06914012961032	0.0247577519524242
CYP46A1|29230|AT	-2.24516168711749	0.381839157976759	0.164768309578087	0.884885831127025	0.0247577546723906
CRADD|23717|AA	2.24428553038503	8.32664709699819	1.30801130733831	53.006462168156	0.0248140359385766
APOL1|62023|ES	-2.24394589211312	0.0239096115878111	0.00091694717391072	0.623448702984552	0.0248358829066096
MAN2C1|31867|ES	-2.24376967303996	7.10956697719343e-05	1.6918837007366e-08	0.298755420252544	0.0248472246240116
LILRB1|51918|AP	-2.24309795257461	0.318117721124794	0.116939527541853	0.865395017586446	0.0248904986834697
PLXNB1|64637|AP	2.24248118233429	9.72931629461715	1.33193417086569	71.0692747669193	0.0249302901611955
ZNF528|51455|AT	2.24045184406456	3.99309499468657	1.18926731190002	13.4072529170224	0.0250616037560524
RNFT2|24668|AA	-2.2399302677331	0.0021559686085906	1.00126676851604e-05	0.464231989654176	0.0250954502812867
RPS24|12297|AA	-2.23967112425008	0.374746164440469	0.158748389932104	0.884636926540836	0.0251122815262194
SLC16A5|43347|AP	2.23964185092761	5.52986055595119	1.23807596379365	24.6990965518505	0.0251141834286443
MUC20|68187|RI	2.23951903063745	9.13133566294455	1.31795849247771	63.2654908825008	0.0251221644836257
APOD|68181|ES	-2.23921400406877	0.186495445078779	0.0428835426015973	0.811046590955764	0.0251419950865484
ANKFY1|38529|ES	-2.23854509172514	6.77035482556798e-06	2.01622876267992e-10	0.227343768289295	0.0251855303355894
SMOX|58621|ES	2.23850513519643	94.4662927910528	1.76111287721806	5067.1825691159	0.0251881329159173
RPUSD3|63227|ES	-2.23781714279109	0.000270789445033452	2.03327970338996e-07	0.360633725990929	0.0252329820321567
C9orf116|88110|AP	2.23740382254259	4.01970029983118	1.18828466346723	13.5977438716716	0.0252599589350737
TNFRSF25|416|ES	-2.23599410293038	0.0456168466982366	0.00304634788741049	0.683079142500452	0.0253521574442397
CD300LG|41726|AT	-2.23577063881995	0.21137174808671	0.0541198629405447	0.825538230544191	0.0253667991569324
STAG1|66932|ES	-2.2342803410173	7.11929806114905e-05	1.63717905808085e-08	0.309583760147131	0.0254646330227461
HAPLN1|72711|AT	-2.23352107766188	0.178117718627445	0.0391909784906636	0.809521040578346	0.0255146019445204
MECOM|67567|AP	2.23300646533773	4.2623027243639	1.19396119286523	15.2159254611307	0.0255485180165549
C7orf43|80911|ES	-2.23293264920224	7.58784528815898e-08	4.27187966462524e-14	0.134777663785357	0.025553386144571
EIF1AD|16969|ES	-2.23288854391507	0.0482789387802855	0.0033759724624107	0.69042504217767	0.0255562952436761
APOLD1|20515|AP	2.23283750830548	2.20749738526378	1.10160983539881	4.42356681045995	0.0255596618109676
NCOR2|25146|AA	2.23229211650063	93.7835072823532	1.74016033082661	5054.33096156215	0.025595662580722
TJP2|86539|ES	-2.231601982348	1.73405748112043e-05	1.14194179398059e-09	0.263319493487323	0.0256412805140277
ANKRD27|48899|ES	-2.23052611647863	0.0206800174237261	0.000684581184326792	0.624707675929149	0.0257125356228348
ANAPC15|17570|AD	-2.23047404193912	0.246500385639267	0.0720103740816698	0.843801200801901	0.0257159888855209
COL1A1|1557945|ES	-2.22996009080494	0.0792211582373582	0.00853113863979608	0.735657006345236	0.0257500924804129
E2F6|52694|ES	-2.22969717396621	0.0897480167783161	0.0107821522513082	0.747040695392111	0.0257675536332138
CHD8|26580|AD	2.22966112455493	1812.4393232769	2.47808186179135	1325596.36193205	0.0257699485886562
METTL5|55893|RI	2.229304409242	6.29091540861637	1.24881793044716	31.6904616065178	0.025793657476334
TSPAN14|12379|ES	-2.22924000064243	0.0798228162314899	0.00864707405814785	0.736859884427887	0.0257979403685128
CDIP1|33754|AP	-2.22825811713621	0.20474427792567	0.0507408003901035	0.826163935551164	0.0258633075483527
EIF4E3|65610|AP	2.22783098755555	10.5595405488411	1.32763801602756	83.9866705054516	0.0258917876270176
NMRAL1|33733|ME	-2.22650158307474	0.00237706397364687	1.16466100250286e-05	0.485156893093104	0.0259806030635677
SYTL1|1322|AA	2.22644162656611	49.5824442406682	1.59554800016045	1540.79900863637	0.0259846148642461
PCDHA5|73776|AT	2.22640338284428	6.99167797879852	1.26204029821029	38.7337559890429	0.0259871741020326
ARHGEF4|55356|AT	-2.22609016165798	0.42828142302598	0.202994730220091	0.903594773668681	0.0260081428036021
ARHGEF4|55355|AT	2.22608261218861	2.33490706823032	1.1066876181451	4.92622392072079	0.0260086483859376
BCAR3|3796|AP	2.22583586190635	2.33411671940725	1.1065512767373	4.92349606778309	0.0260251777463259
IL11RA|86209|AP	-2.22563920667033	0.476224259711877	0.247789424571055	0.915251108600449	0.0260383578315153
FBXW7|70846|AP	-2.22475049291381	0.197277564189243	0.0472121961034563	0.824330163484851	0.0260979925492988
USP40|58046|AT	-2.22457504881568	0.000155839058511401	6.8901729782677e-08	0.35247028244893	0.0261097791917353
FAM76A|1342|ES	-2.22421070016075	0.181239925571886	0.0402374718977948	0.816351253496691	0.0261342714748141
HNRNPR|1049|ES	-2.22420442551028	0.094826315585803	0.0118959979872756	0.755886991339144	0.026134693443905
KAT6B|12263|AP	2.22409214841874	4.79423417736736	1.20459395942385	19.0808538990439	0.0261422450532268
KDM4B|46833|ES	-2.22375801575364	0.137341451756312	0.0238716167989276	0.790171630577564	0.0261647295355186
SEC31A|69729|AD	-2.22367205638467	0.0405851331278	0.00240862652219036	0.683855722681056	0.0261705166227636
BCAR3|3793|AP	-2.2230242124897	0.428849945801324	0.203292633720442	0.904667683467101	0.0262141673532559
RABGAP1|87493|AP	-2.2225054595601	0.102601542261388	0.013775862266968	0.76416824373001	0.0262491654839865
SYBU|84909|AP	-2.22167481979912	0.115289848758144	0.0171436034602658	0.775318284599994	0.026305289435598
MAD1L1|78599|ES	-2.22130379116475	2.26206726042834e-06	2.36163151307339e-11	0.216670054679388	0.0263303922644732
TMEM151B|97223|AT	-2.22128846759975	0.369812456281349	0.153740425100261	0.889559481389859	0.026331429461844
DGKZ|15540|AP	-2.22107873008892	0.0899519522199487	0.0107396450677756	0.753409787485263	0.026345629393691
MAX|28008|ES	2.22092576381891	11.5952755422055	1.33368867908636	100.810944119113	0.0263559898947495
CSPP1|84084|ES	-2.21955606558152	0.049173293372195	0.00343929708716582	0.703054350870437	0.0264489174138472
SORBS2|71387|ES	-2.21947459428676	0.44514333708445	0.217820462345519	0.909706041466205	0.0264544537627744
SLC38A1|21328|AD	-2.21943615424953	0.239618842473549	0.0678549516647914	0.846175382336266	0.0264570662876038
SLC26A6|64723|AA	2.21930850711845	14.0327447080407	1.36161111180154	144.621266919968	0.0264657432502978
SEMA3D|80275|AT	-2.21845633023718	0.170668516255854	0.0357911418105767	0.813825459806012	0.0265237339869283
ADAMTS16|71514|AT	2.21844433032984	3.19669014403675	1.14499818422527	8.924754657053	0.026524551365144
PKMYT1|33332|AA	-2.21809085167988	3.33282017956997e-06	4.81973320065555e-11	0.230462763952121	0.0265486384597247
MED6|28182|AT	2.21729584978923	17.3863872645396	1.39294672632212	217.012220496537	0.0266028813182908
MED6|28183|AT	-2.21722024957195	0.0575203843272212	0.00460826106062026	0.717970308024587	0.0266080444905841
SAP130|55255|AA	2.21713122064764	282.829238467379	1.92466310412188	41561.7559045657	0.0266141258960881
ROM1|16366|AP	2.21698266139752	3.14073186603999	1.14188313020562	8.63853435910102	0.0266242763840605
NFKBIB|49719|AA	-2.21644541864901	0.000578766599379212	7.93673347612831e-07	0.422051184614533	0.0266610120521198
DLG3|89382|ES	-2.21632161357775	0.0138591404798362	0.000315075299494458	0.609618637665417	0.0266694838184573
MAP3K7|77019|ES	-2.21625724455022	0.000710445858424006	1.16723531907066e-06	0.432417790573444	0.0266738893979747
COL1A1|316114|ES	2.21569445898024	10.0820047752462	1.30565106545403	77.8514436035329	0.0267124346487673
ZNF268|25341|AP	-2.21541166964825	0.157852086550814	0.0308280653236381	0.808266135641666	0.0267318210757374
RAP1GAP2|38418|RI	-2.21493400397491	3.24701300157779e-05	3.46464944234558e-09	0.304304767563366	0.0267645947112109
PIK3AP1|12678|AP	-2.21486601323128	0.0250533189801061	0.000959400948569572	0.654229905499649	0.0267692625174112
SLMO2|60014|ES	-2.21454683582271	0.422408905932836	0.197011516247088	0.905679460827013	0.0267911845783465
C2orf54|58304|AP	-2.21439024415341	0.126222227124462	0.020209159681109	0.788357896699296	0.0268019454308318
C12orf29|23603|ES	-2.21399819702907	0.117222951544998	0.017573036768763	0.781949104741343	0.0268289029616991
TBC1D15|23415|ES	-2.21352283188325	0.133849854039816	0.0225570159707261	0.794244391622135	0.0268616209200816
RSAD2|52594|AP	2.21338498526073	4145.74729836737	2.59535396376967	6622303.12390855	0.0268711149311294
POMT1|87955|ES	-2.21337694162685	0.151925553169145	0.0286390104485876	0.805941732769923	0.0268716690156496
PNPO|42137|ES	-2.213270804084	0.322388280131152	0.118310703447073	0.878485210025127	0.0268789812083891
ZNF135|52390|AT	-2.21311123504006	0.220363067085707	0.0577314996617491	0.841133204921648	0.026889977720183
ZNF135|52389|AT	2.21303436252708	4.53770273100881	1.18880915052147	17.320480807178	0.0268952766846403
HDHD3|87277|AP	2.21268435764965	6.53673635302434	1.23915589685013	34.4822812509423	0.026919414566876
HDHD3|87276|AP	-2.2126808246826	0.152980857921781	0.029000080301298	0.807002692659325	0.0269196583112048
ARSE|88421|AP	-2.21233570241934	0.340603098323572	0.131176436605258	0.88438498246999	0.0269434779642725
EFHC1|76473|AD	-2.21224707819075	6.38794706002248e-08	2.69894558953206e-14	0.151191886935092	0.0269495975679225
ROM1|16367|AP	-2.21130371685995	0.319531707548929	0.116237303136709	0.878379912247723	0.0270148121416867
LYSMD3|72776|AA	2.21114164103257	102.177491644192	1.69143554984143	6172.41360433609	0.0270260301467184
GIT2|24377|ES	-2.21111003465077	3.14030427398263e-06	4.15908456600277e-11	0.237107728316073	0.0270282182366111
DSTYK|9525|ES	-2.21099270695712	0.165065175267237	0.0334299478703846	0.815033041380874	0.0270363420964247
MAN2A2|32517|AA	-2.21044458427498	0.105019341783576	0.0142378776625339	0.774628242359309	0.0270743224633133
ZNF707|85484|ES	2.21039623858435	4.17027435106242	1.1756094539424	14.7933381318157	0.0270776746287612
CCND3|76154|AP	-2.20958989735969	0.285783921889083	0.0940868865252248	0.868053487862083	0.0271336370872007
MEIS2|29907|AP	2.20954250552255	29.482701993879	1.46553008356843	593.116256435615	0.0271369293241255
LDHA|14642|RI	2.2094670591388	2.09517269658093	1.0871102847619	4.0379975150908	0.0271421711779109
ABHD14B|65144|ES	-2.20858561484928	0.310719114834243	0.11012358556197	0.876709270141275	0.0272034768209247
ANKRD28|63623|AP	2.20851051170806	3.15838098396334	1.13817726723256	8.76433814577585	0.0272087058664389
ANKRD28|63624|AP	-2.20849821931975	0.316619372058158	0.114099090221909	0.878603208557859	0.0272095618048251
MMAB|24321|ES	2.20792562589292	2.65607129432514	1.11594900450538	6.32171783124162	0.0272494581478349
MED23|77614|AT	2.20772876529915	13.9706625674829	1.34438368557991	145.181330797148	0.0272631863740807
CCDC64|24715|ES	-2.20761109579688	0.199985114450166	0.0479080581148902	0.83480833027577	0.0272713949976388
MRPL48|17729|ES	-2.20740826666536	0.317032195703706	0.114322483859271	0.879174504609595	0.0272855493627592
TXNDC11|34029|ES	-2.20715661653141	0.0709354037070019	0.00676744585930197	0.743534799345161	0.0273031194968602
UBAP2|86139|ES	2.20657940043689	499.42247847413	2.00258381321522	124550.498390769	0.0273434574264802
GPR56|107348|AA	2.2065712972245	26.1603592211305	1.44024521620018	475.172135189696	0.0273440240738088
SEC22C|64287|AP	-2.20609364031544	0.0435754504243598	0.00269340061514119	0.70498976981421	0.0273774439197732
WNK2|98167|ES	2.20595514433663	2.85354607035792	1.12403807388206	7.24417203016336	0.0273871405471504
GABRA2|69159|AT	-2.20560042738381	0.232472527196608	0.063578473683808	0.850027891042959	0.0274119891369586
STXBP4|42574|ES	-2.20552899110585	0.0196776710175459	0.000599649463457354	0.645728480172825	0.0274169957349452
CD14|73687|RI	-2.2048251151581	0.125169997629582	0.0197346464032953	0.793909755787337	0.0274663689434601
VGLL4|63393|AP	-2.20450834631886	0.308382981369795	0.108356658001406	0.877657773436396	0.0274886136319552
ACIN1|26703|AA	2.20413398362754	156.126943748478	1.74980451453388	13930.4832978635	0.0275149228102029
BNIP3|13478|AT	-2.20385813092778	0.136124047839319	0.0231054512301798	0.801964705885419	0.0275343228744171
BNIP3|13477|AT	2.20385813092778	7.34624054950529	1.2469376677817	43.2798299430665	0.0275343228744171
RGS3|87291|AP	-2.2036779430982	0.324200505434408	0.119049762962734	0.882874229298777	0.0275470014255251
ZNF341|59014|ES	2.20340345381082	57.605756611951	1.56495634735772	2120.45735361128	0.0275663249857573
FDXR|43332|AA	-2.20333816496666	0.0749766613457423	0.0074838403178466	0.751151749342998	0.0275709229257163
CARD8|50719|AD	-2.20331405228984	0.186626628780181	0.0419243378038631	0.830770392434104	0.0275726212183071
LETMD1|21761|ES	2.20329437741727	7.09053182560888	1.24150482741024	40.4957278135168	0.027574007016427
SLC12A9|81002|AT	-2.20290347281542	0.00029539283180669	2.1382056579642e-07	0.40808481054088	0.0276015528083354
CNKSR1|1231|AP	-2.20289923314657	0.208745358950127	0.051792415407468	0.841332163028147	0.0276018516942385
PRKCB|35639|AT	2.20287947159335	2061.3313963485	2.31983474742553	1831633.53781451	0.0276032448704595
TSEN15|9206|ES	-2.20191393851915	0.145155502226775	0.0260475049797253	0.808911250544252	0.0276713882174963
SPATS2L|56739|ES	-2.2015764571873	0.0222677353722131	0.000752812364182114	0.658666172606799	0.0276952404520089
EIF3K|49685|AD	-2.20137857968153	3.19853306195032e-06	4.09748418027036e-11	0.249680372108581	0.0277092341236683
STAT3|41038|ES	-2.20084282522963	1.60323465282927e-05	8.60597002432351e-10	0.298671892275693	0.0277471526750645
SEC22C|64290|AT	2.20025882485274	14.5753635543125	1.33992747784447	158.546806639218	0.0277885368418693
OSGEP|26443|RI	-2.20025496599956	0.100530262772649	0.0129883300306438	0.778108787603455	0.027788810469661
SEC22C|64289|AT	-2.20017650241268	0.0686168052277218	0.00630809245784123	0.746385058736186	0.0277943747556109
RGS1|9234|AT	2.20014247453953	154.502210663578	1.73362433021361	13769.3805306662	0.0277967881585209
RGS1|9235|AT	-2.20012145206179	0.00647284758737319	7.26313037324687e-05	0.576855346610462	0.0277982792532288
C18orf25|45391|ES	2.20002214685767	6.91356795564127	1.23488113905041	38.7060911093229	0.0278053237637585
NOS3|82280|ES	-2.19955606879361	0.00108428539147111	2.47309914811349e-06	0.475385231139831	0.0278384069691021
PTPN22|4293|ES	-2.19950549936961	0.00719380545332675	8.85746709763269e-05	0.584262253868772	0.0278419985337326
C7orf43|80905|AP	-2.199475991083	0.0804656847096716	0.00851912475353205	0.760022490938618	0.0278440944692559
C7orf43|80904|AP	2.1994589065996	12.4274866177158	1.31572561254275	117.38193903137	0.027845308020248
TRERF1|76177|ES	2.19935577825368	2.54486134362445	1.1070189345478	5.85023350203085	0.0278526344374399
PTCH2|2587|AT	-2.19828237876659	0.198611493026033	0.0470016310040767	0.839258645271447	0.0279289893325242
MORF4L2|89768|ES	2.19757928639511	2740650.66941253	4.96705432699091	1512197289837.52	0.0279791006576605
GIT2|24372|ES	2.19730297939659	66.5042715933099	1.57359462883149	2810.64643912836	0.0279988150206191
RAB3IL1|16308|AP	-2.19711333143035	0.00449405069217899	3.61945050632129e-05	0.557998834038528	0.0280123532346864
AK4|3289|AP	2.19709011311491	7.26981223627642	1.23874501891721	42.6642845328338	0.0280140110855195
CLCF1|17173|AP	-2.19644878399548	0.118087450946469	0.0175509419034127	0.794524085816909	0.0280598371709494
VPS29|24444|ES	-2.19635874255994	0.114753169320892	0.0166236807482209	0.792140445225921	0.0280662762392913
BTN3A3|75664|ES	-2.19627940079776	0.0406997326774225	0.00233769782672665	0.708589545267752	0.0280719512051169
EFNA3|7937|AP	-2.19605731649086	0.451940234296292	0.222455681203165	0.918160301733311	0.0280878411735833
GSPT1|34048|AP	-2.19593674542483	2.17824335373583e-06	1.92589751767072e-11	0.24636534730222	0.0280964711908715
CD74|74082|ES	-2.19353149435634	0.118898056796654	0.0177347480088202	0.797121442209933	0.0282691080331196
DMD|88771|AT	-2.19309773861461	1.94260442369855e-06	1.52733016070565e-11	0.247078990781513	0.0283003379260346
SEC22C|64286|AP	2.19280194748672	22.0369778792224	1.38873606067519	349.690922415619	0.0283216515759893
PQLC3|52678|ES	-2.19246824899647	0.00286014977960515	1.52236717193383e-05	0.537351101139676	0.0283457132958335
EXOSC8|25655|AA	-2.19244050926125	0.000636263529642599	8.83490746390253e-07	0.458217905289115	0.0283477142945514
ZNF148|66555|ES	2.1920904411064	309.549066409225	1.83548214311615	52204.6073148637	0.0283729768322149
ARFGAP2|15645|ES	-2.19202036906961	0.0134356129572563	0.00028488226210619	0.633650176050294	0.0283780358836818
CXorf40A|90305|AD	-2.19176067255715	0.124465544097323	0.0193109779452871	0.802220980798307	0.0283967921953846
PPIP5K1|30269|ES	-2.19175819214143	0.0776955610923754	0.00790935382256154	0.763222931845527	0.0283969713923197
AP2S1|50600|ES	-2.19143955262006	0.164448224803856	0.0327240464908594	0.826402035845208	0.0284199995172393
RALGPS1|87612|AA	-2.19128995723822	0.0486475960694696	0.00325630143567608	0.72677196816299	0.0284308163455824
RHPN2|48923|ES	2.19116515615323	64661885416685592	59.3989104329153	7.03911804975399e+31	0.0284398430802883
GABRB3|29737|AT	-2.19042807158887	0.0133522275582386	0.000280753883878837	0.635011627635852	0.0284932060182122
RMND1|78157|AP	-2.19042753273953	0.0351731240206892	0.00175946562355751	0.70313886035088	0.0284932450609808
HFE|75571|AA	2.18990745537135	225.445637412353	1.76633395747458	28774.7032282221	0.0285309491838959
DIXDC1|18708|AP	-2.18984694759296	0.43114477624937	0.2030496872232	0.91546961056279	0.0285353386144058
ZNF331|51724|AP	2.18961785392899	2.61804930416938	1.10621311275339	6.19607748275695	0.0285519630825566
SEC16A|88176|ES	2.18941447722606	2.44805558772854	1.09836944749832	5.45624805411211	0.028566728356566
TMC6|43755|AP	-2.18814021719705	0.185155785613051	0.0408747182359298	0.838725413300848	0.028659390191781
CTAGE5|27371|AP	2.18804188838569	3.55427847651239	1.14132526076863	11.0686198955165	0.0286665512266244
RAB40C|119816|ES	-2.18711424402345	0.0288459741668284	0.00120255115125845	0.69193749036169	0.0287341850574729
MTMR10|29792|ES	-2.1861435897173	0.163687647675982	0.0323109819722235	0.829242702209728	0.0288051017733192
TIPARP|67367|AP	-2.18535409540149	0.129482687605375	0.0207007902712539	0.809909485088251	0.0288628938900723
NFATC1|46241|AD	2.18494406793039	4.84391851628797	1.176396127546	19.9452769717826	0.0288929478544817
ZNF577|51380|RI	-2.1846519505293	0.236136439764955	0.0646837523846957	0.862046744802967	0.0289143757428891
DMKN|49207|AD	2.18439564457415	5.49654559081285	1.19134940141027	25.3594901681408	0.0289331879959256
EFNA3|7936|AP	2.18363423050375	2.20338756130125	1.08428361035753	4.47753401316859	0.0289891361497957
PTCH2|2586|AT	2.18318281050244	4.97608519288404	1.17829238302718	21.0146685182032	0.0290223501164079
RNF175|70879|AT	-2.18317043688383	0.0285011869972362	0.00116869201100326	0.695065639709551	0.0290232609867077
SLC6A6|63526|AT	-2.18201414372684	0.0284054643262073	0.00115928859364216	0.696004780873821	0.0291084888928656
TARS2|7475|ES	-2.18159880904006	0.0514737561681888	0.003581503474301	0.739786403412399	0.029139154863566
HIF1A|27803|AA	-2.18050740097912	0.0171911224545533	0.000445754134451815	0.662999327220805	0.0292198708337156
DMKN|49143|ES	-2.17987270504067	0.0214929285853295	0.000680505486049776	0.678827707702396	0.0292668987046171
C2CD5|20731|AP	2.17948616048321	15.4635760970267	1.31761842586734	181.480602437028	0.0292955716670085
N4BP2L2|25596|AA	-2.1792475573007	4.1507691922502e-05	4.75528467025265e-09	0.362310273349375	0.0293132827491133
DAGLB|78732|ES	2.17873918289476	44436.3204608066	2.92884535345551	674186014.555477	0.029351049187314
ZNF174|33574|RI	-2.17862515638595	0.0771052881591537	0.00768896516650864	0.77321529404271	0.0293595258057927
FHL2|54841|AD	2.17859953270152	67.6509794037335	1.52643739777069	2998.25922829749	0.0293614309350739
TJP2|86537|ES	-2.17850049116332	1.43033242903064e-07	9.94230384647121e-14	0.20577231284908	0.0293687957057439
ADCY4|26975|ES	2.17844739089328	556.981167397179	1.88533731863187	164547.753746394	0.0293727449186923
SCHIP1|67467|AP	-2.17795252832874	0.319079930414257	0.114143991904633	0.891961112401172	0.0294095711806264
ATP11C|90243|AT	-2.17757640933614	0.000587623638888834	7.26228237694015e-07	0.475472479667532	0.0294375874444267
DIAPH2|89597|ES	2.17752552822429	2.47717414790524	1.09486632083573	5.60469496802679	0.0294413792272417
DPP8|31173|ES	-2.17741748803024	0.106791515179814	0.0142590706298513	0.799801614736744	0.0294494320355587
METTL9|34524|AA	-2.17740913064477	0.0193722532600815	0.000556428802821102	0.674451420325552	0.0294500550347381
API5|15451|ES	2.17622096484319	52.2042630462909	1.48147081902104	1839.58066889715	0.0295387420106057
MFI2|68275|AT	2.1761399670848	3.90264597635151	1.14484090908007	13.303722373942	0.0295447961934859
MFI2|68274|AT	-2.1761399670848	0.256236411414103	0.0751669323736563	0.873483810779915	0.029544796193486
CLCF1|17175|AP	2.176085609033	5.36140271867468	1.18148856133568	24.329172581507	0.0295488597881392
CYTH1|43890|ES	-2.17590330870832	0.225643752324427	0.05902196891877	0.862646636426518	0.0295624913546839
CLK4|74871|ES	2.17572019409507	6.24620138703346	1.19921649644927	32.5337684087047	0.0295761892544937
ABCF2|82355|AT	-2.17539299327202	0.000668948492274375	9.22925167045756e-07	0.484862805018702	0.0296006791238895
C2CD5|20730|AP	-2.1752626722601	0.0650223100335379	0.00554119029827029	0.762995056029258	0.0296104380639017
KIAA0930|62645|AP	2.17505918414691	29.2219085206072	1.39619585710532	611.604692308097	0.0296256815719904
IFT27|62060|AP	2.17476756426627	1197493.35798573	3.98433669328729	359906918718.965	0.029647538889075
IDS|90291|AT	2.17453825589141	20.1783656747968	1.34511882398045	302.699236711995	0.0296647356101193
ASPSCR1|44250|AP	2.17405458289623	83.2146030178995	1.54558237495791	4480.29834425047	0.0297010362465111
THBS3|8026|AA	-2.17400304724451	0.0363221080791155	0.00182851639208222	0.721511461982907	0.0297049063522833
SCOC|70649|ES	-2.17357721947625	0.072639091883831	0.00682750262078005	0.772821039079266	0.0297369007836612
FHL2|54842|AD	2.17342253992996	15.6375070861264	1.31003496923229	186.660382059844	0.0297485299155663
TMPPE|63840|AA	2.17331134625659	8.86122128454135	1.23883241883752	63.3832643218122	0.0297568921042799
TYROBP|49313|AA	-2.1729393248897	0.0055876184657799	5.19103020558751e-05	0.601450557646889	0.0297848842258272
PLIN2|85960|AT	-2.17238698895541	0.000300648781644762	1.99758652502169e-07	0.452494491589035	0.0298264855723761
RACGAP1|21628|AT	-2.17212882260567	0.000125372630013219	3.78022275599499e-08	0.415803442575019	0.0298459475091297
DUSP6|23616|AP	2.17211930017897	297.011731400632	1.74389701271545	50585.5379912822	0.0298466655684454
DUSP6|23617|AP	-2.17211930017897	0.00336687037674995	1.97684958924888e-05	0.573428357700371	0.0298466655684455
ASPSCR1|44251|AP	-2.17192899789751	0.0120683278037658	0.000224136178954849	0.649803778480967	0.0298610188409308
FCHO1|48368|AA	2.17177069611556	145.476308261266	1.62529077733731	13021.2738301502	0.0298729630432122
PTPRE|13459|AP	2.17161846152684	4.76369538509004	1.16432731783839	19.4900466340153	0.0298844533369594
NR3C1|73877|AP	-2.17139857115362	0.211042355833221	0.0518235423683815	0.859433259869361	0.0299010568309602
FRMD8|16850|ES	2.17091178171357	18.0079022641078	1.32432179030271	244.86838948677	0.0299378415660672
POLK|72537|ES	-2.17058221266986	0.0327029760157836	0.00149042006823702	0.717572624712433	0.02996276786116
ORAOV1|17366|AT	2.17036895904672	10.0425018832058	1.25061288378022	80.6419359517137	0.0299789063768887
ORAOV1|17369|AT	-2.17036440018425	0.0995769203394333	0.0124004749614893	0.799611554805721	0.0299792514620733
FAM221A|78986|ES	-2.17031633549477	0.275565436376739	0.0860407664840916	0.882561985771509	0.0299828899485519
ITGA7|22209|AP	2.1698860002696	6.61070426081543	1.20047605973597	36.4034005256004	0.0300154831471598
PRAF2|89068|AT	-2.16918072500063	0.00457966613524385	3.52597652499431e-05	0.594823639965478	0.0300689659092159
PRAF2|89067|AT	2.16901424220769	218.258588139397	1.68047004342688	28347.3135882029	0.0300816026519867
ZNF567|49418|AT	2.16852645211598	12.9345435405724	1.27916019628339	130.790824393271	0.0301186542487413
CCNDBP1|30219|AA	-2.16844478584075	0.019943755451357	0.000579529506808064	0.686338446672508	0.0301248612931202
ZNF567|49419|AT	-2.16842762015345	0.0773223185728848	0.00764686625764369	0.78185504336635	0.0301261661108116
TRIO|71587|AD	2.16811653642535	7510177.24573832	4.57198503099854	12336602565404.1	0.0301498209771279
NCOA4|11548|ES	-2.16801964005205	8.00119272572111e-05	1.5829468700268e-08	0.404429777438129	0.030157192255314
C11orf57|18722|AA	2.16780119218121	32.9000326228963	1.39785037060344	774.340494054722	0.0301738161030869
ZNF528|51459|ES	-2.16706299711189	0.0204375008697513	0.000605790392227991	0.689498293733069	0.0302300509097094
MAPKAPK3|65092|AP	-2.16701297356987	0.0499005395789028	0.00331589721620304	0.75094723627078	0.0302338648984986
PPP4R2|65625|AA	2.16696128268079	17124066491597	18.3708837826322	1.59618696998051e+25	0.030237806446659
EPHA2|90820|ES	-2.16680389217674	0.00341379853578526	2.00423782005181e-05	0.581468941776	0.0302498105505406
RAD50|73291|AD	-2.16646335642467	0.000120654521632667	3.44017196117983e-08	0.42316238126117	0.0302757970760237
ITGB1BP1|52620|ES	-2.16611376339414	6.89837606023411e-05	1.18446327269462e-08	0.401765030334379	0.0303024947197563
NADK|228|AP	2.16595922724255	3.51524859889416	1.12699911661902	10.9644919235589	0.0303143027480189
MTUS1|82819|AP	-2.16566890407834	0.199357674787797	0.0463222785137365	0.857977711200269	0.0303364968824399
AKNA|87317|AP	-2.16566235071535	0.365975696908315	0.147356248257128	0.908941509516538	0.030336998023928
C12orf23|24184|ES	2.16522915257626	10.8963821678315	1.25410834158676	94.6737537820787	0.0303701408486346
PTK2|85303|AA	-2.1640242027016	0.0174351962642062	0.000445329255648236	0.68260969814098	0.0304624919646144
SYNGR3|33183|AP	2.16368357907676	2.53590715766782	1.09156800064504	5.89136463189718	0.0304886421155614
DECR2|32887|ES	-2.16351395532978	0.0727542595182482	0.0067732431980099	0.781484161029952	0.0305016715576162
MLLT10|10973|ES	-2.16314418041457	0.229910634582439	0.0606856091691764	0.871028578566994	0.0305300919470001
MARK2|16544|ES	-2.16289410962174	0.163461934097616	0.0316689167946736	0.84372332884551	0.0305493249324116
SMNDC1|13083|AP	-2.16268370868126	2.02061517515841e-06	1.39554616155639e-11	0.292565434132755	0.0305655149632456
LYPD1|55392|AP	2.1622445157741	4.87073431255367	1.15964556918468	20.458020427886	0.030599333933635
CENPV|39431|AA	-2.16220316214579	0.193075013817858	0.0434771368769323	0.857415267851841	0.0306025199229145
DCAF6|8884|ES	2.16219116194424	4.33156320504052	1.14695035540612	16.3585456953953	0.0306034445024599
ZNF552|52343|AD	2.16196602885307	3.74777939542893	1.13138454876784	12.4147447586222	0.0306207947794721
NR4A3|87062|AT	-2.15989522380059	0.0436889201408169	0.00255033357856703	0.748420425904889	0.0307807816003014
FGF7|30551|AT	-2.15961246628197	0.00485687135736099	3.86012434016629e-05	0.611099469944468	0.0308026825506256
POLK|72523|AT	-2.15949488839846	0.00964032697571256	0.000142707715182408	0.651232514513048	0.0308117934693968
NBPF11|7328|ES	2.1594621455686	7.04333640501952	1.19762413221845	41.4225017513464	0.0308143310698154
RCCD1|32525|AP	-2.15936346203046	0.233844381089103	0.0625357396827561	0.874431082839245	0.0308219802231453
ECHDC2|3029|AD	-2.15904424277153	0.232097753100999	0.0616356278335924	0.873997213753902	0.0308467346967295
LRRD1|80422|AT	-2.15881180607063	0.275301783475665	0.085352678365083	0.887975321180868	0.0308647701867055
PTGR2|28317|AD	2.15824824042064	3.00212326560746	1.10627394300433	8.14693698508842	0.0309085365952883
HAGH|33149|AD	2.15817778929287	285383.833224268	3.16988650031525	25693012118.1554	0.0309140115619455
SCNN1A|19837|AP	-2.15793213694975	0.239148541401268	0.0652133242060591	0.87699907266865	0.0309331084490256
HOXB3|42193|AP	-2.15792705460077	0.394846333914676	0.169777033369028	0.918284554230534	0.0309335036551281
TSHZ1|45826|AP	2.15751434620731	4.50213784201849	1.14770309417951	17.6607044551233	0.0309656105447574
SULT2B1|50774|AP	2.15746936756198	2.27633439057544	1.07820949050141	4.80583625294077	0.0309691114126965
MLLT10|10974|ES	-2.15743534846224	0.129141964881704	0.0201140404812309	0.82915449578963	0.0309717594810025
DHRS4L2|26801|ES	2.15718727600068	3.83550043691309	1.13077602356093	13.0097059851285	0.030991075475728
PTTG1|74422|AP	-2.15692886458466	0.00939298045710106	0.000135121643237428	0.652952996674656	0.0310112075010924
PTTG1|74421|AP	2.15692886458465	106.462480632971	1.53150380669478	7400.73889008922	0.0310112075010924
ZNF286A|39375|AT	-2.15673061173006	0.00915704731704455	0.000128667130341097	0.651693368339699	0.0310266603696462
UBXN7|68245|ES	2.15671016068177	13825.3248851002	2.38634740436883	80097142.5319882	0.0310282548077327
KIAA1217|11003|ES	-2.1564956588839	0.0981268264852793	0.0118975809826885	0.809313598292172	0.0310449823854738
MYL12A|44492|AD	-2.15562337179118	2.29764213471226e-06	1.7154341349297e-11	0.30774480183825	0.0311130860519081
TMEM159|34429|ES	-2.15543461368029	0.00966973070542923	0.000142405304816963	0.656602589599477	0.0311278401722989
WWP2|37322|ES	-2.15491288347985	0.130438073680615	0.0204567024122051	0.831712302534076	0.0311686520166608
SYNE1|78184|ES	2.15461541169687	3.39428128572449	1.11673110740096	10.3168483176164	0.0311919420093101
SHC4|30507|AP	2.15457913300791	2.06321905916784	1.06760774315765	3.98730049814262	0.0311947834023317
FAM49B|85160|ES	-2.15440836497326	0.253150856972973	0.0725448040927598	0.883390026172071	0.0312081611553891
ZSCAN12|75742|RI	2.15395594043191	3.31723977960668	1.11404511966598	9.8775889424517	0.0312436273257543
RREB1|75253|ES	2.15370851368913	4.07268853873107	1.13465554004376	14.6183501055058	0.0312630380667977
CEP104|339|AT	2.15322877802194	11193.8323073465	2.30897575283118	54267300.8026839	0.0313007030312222
BCAT1|20755|AP	2.15300555878594	2.49766011024899	1.08553395039633	5.74676270977187	0.0313182416685425
CDK11A|221|ES	2.15294354215348	8.61604335174595	1.21293219197139	61.2039185129625	0.0313231158956746
ASCC1|12075|AP	2.15258877174541	4.82050332072613	1.15113601873709	20.1863653702933	0.0313510117599951
DROSHA|96873|ES	-2.15229816894438	0.0971714931499156	0.0116292992422812	0.811940503401466	0.0313738779546398
LIN54|69750|AP	2.15194060940895	2.8469498063762	1.09783139389717	7.38284881001008	0.0314020322974053
TM4SF18|67218|AP	2.15165626579675	6.76712705721865	1.18571740377048	38.6213514813224	0.0314244370657896
CERS5|21662|ES	-2.15157630357406	0.0119576288306062	0.000212074647457323	0.67421961542724	0.0314307401346581
TSHZ1|45827|AP	-2.15081956738127	0.223490506973261	0.0570508929182931	0.875499122839317	0.0314904440234658
POF1B|89561|AT	-2.15070555433107	2.78770488643709e-08	3.63503692456919e-15	0.213788709581987	0.0314994476889468
UNC5C|69991|AT	-2.15039352148629	0.100655480030612	0.0124159297801369	0.816010225541171	0.0315241003650482
C9orf89|86901|AD	-2.15031260252515	0.289915424335413	0.0937871033647489	0.896188817568004	0.0315304962043945
STRA13|44264|AD	-2.1495935123025	0.0293820152379841	0.00117842942363665	0.732587630730538	0.0315873820461981
TGIF1|44497|AP	-2.14951790116972	0.099174449259585	0.0120587269841672	0.815639279241986	0.0315933686083215
MAP3K12|22061|AP	2.14874532862626	2.33637817788471	1.07740485357831	5.06649192452255	0.0316545933448831
SYNE2|27843|AA	2.14857505444426	18.5534437794483	1.29225347346863	266.379841992745	0.0316681008884952
SHH|82441|AP	2.14849793842643	2.43678378350943	1.08129396300478	5.49149020593233	0.0316742199890831
ZNF548|52243|ES	-2.14838656339884	0.00922357624001354	0.000128317417391925	0.662999305819072	0.0316830593071332
COL6A2|60898|AA	-2.1480485963925	0.00259127815211101	1.13110404676607e-05	0.593643217952046	0.0317098951269544
ARMC6|48568|ES	-2.14738501028364	0.0530771796138628	0.00364002270978845	0.773947642740389	0.0317626430081721
ACTL6A|67697|AD	-2.14713198850216	0.109581411966379	0.0145606593350969	0.824693825478153	0.0317827752923234
DHX33|94367|ES	2.14709618058625	18.4352251440776	1.28916583060145	263.625918439271	0.0317856253185176
TTC17|15457|ES	-2.14665177461898	0.000812006759497545	1.22429339845383e-06	0.538559611856447	0.0318210147498129
REPIN1|82236|ES	-2.1466371352595	0.261359438276883	0.0767633242562133	0.889861879201757	0.0318221811021233
ICA1|78783|AP	2.14583576468311	34.2936850097982	1.35825052782462	865.861494222893	0.031886084132023
SPATA13|25473|AP	2.14575756815735	4.81678115572882	1.14582294427423	20.2486612945949	0.0318923255799835
CGGBP1|65665|AP	-2.14554050770721	0.0036976132312408	2.2192351639255e-05	0.616083587268988	0.0319096562825648
ZNF131|71922|AT	-2.14551738285977	4.00023168136276e-06	4.6881850804678e-11	0.341322990238722	0.0319115031097029
ZNF793|49535|RI	-2.14526564956038	8.72547797611232e-06	2.08246652819078e-10	0.365595148257992	0.0319316132960332
CEP41|81799|AD	-2.14479104126776	7.15561913369632e-05	1.16551967145511e-08	0.4393137794285	0.0319695578199668
MSLN|33001|RI	2.14445344507068	4.13828859746457	1.12996685353666	15.1556945783894	0.0319965718639845
TCEAL4|89754|AA	-2.14409670930348	0.0070345240443777	7.57437162463583e-05	0.653315297733457	0.0320251386930821
WDR37|10613|AP	-2.14409495770096	0.224845874440305	0.0574683582049768	0.879713094856558	0.0320252790125239
PRKRA|56157|AP	-2.14403925792814	0.00681854545452078	7.13461669744316e-05	0.651647650980713	0.0320297413504824
PRKRA|56158|AP	2.14401757362462	146.649708790937	1.53449265744517	14015.1449953974	0.032031478713371
S100PBP|1638|AD	-2.14393717555864	0.0580185829880398	0.00429767589879284	0.783250308122485	0.0320379209725183
DDX11|20979|AD	2.14329999871676	45.6963238634204	1.38670728418193	1505.83619084578	0.0320890169419713
CAPG|54271|AP	2.14320326601603	3.07084787313682	1.10067610814685	8.56755824002201	0.0320967801556399
CAPG|54272|AP	-2.14320326601603	0.325642962892368	0.11671936997506	0.908532485259125	0.0320967801556399
PITPNC1|43114|ES	2.14305686179599	521.182109662862	1.70658148752402	159166.610805515	0.0321085327832462
MYO5C|30646|AT	-2.14238919331895	0.0269717056741626	0.000989522185245569	0.73517594433026	0.0321621767756982
MGA|30104|ES	2.14238524293809	30.8278075423193	1.33900281005686	709.747366270218	0.0321624943984692
BRD1|62753|AD	2.1423033884887	2355.7530759814	1.93648660860744	2865794.43943929	0.0321690763529017
MYO5C|30645|AT	2.14206451858769	37.0583261565841	1.35948255789135	1010.17812222459	0.0321882905928284
NUDT22|16591|AD	-2.14150968421106	0.124571185930543	0.0185148773713447	0.838135735544159	0.0322329583688921
TENC1|21923|AP	-2.14057693528974	0.324666169352034	0.115903614081069	0.909446373673868	0.0323081704300488
CEP68|53782|AD	2.14023343559177	32.948837778265	1.3422887849649	808.787142601965	0.0323359063332514
PAN2|22426|AA	-2.13992068090014	0.140588778173027	0.0233106524475868	0.847904390176372	0.0323611774700071
LRRD1|80421|AT	2.13979484723424	3.58258614954168	1.11320547671406	11.5296985034368	0.032371349827049
BIN1|55200|ES	2.13975013182238	4.09846266186338	1.12583217953424	14.9199822993489	0.032374965267618
ATE1|91855|ME	-2.13954155642595	0.179748237706372	0.0373153325675215	0.865848613303478	0.0323918340897553
AHCYL1|4089|AP	-2.13836809740387	0.0141182457365984	0.000284397202940496	0.700867872883696	0.0324868796227982
CUZD1|13376|AP	2.13815894964569	4.02157602136122	1.12297635458731	14.4019717151846	0.0325038448227617
CAPN10|58275|ES	-2.1379453146837	0.00281752476073619	1.29428784123057e-05	0.613344692306923	0.0325211818404737
MACF1|1888|ES	2.13770480104972	2.07494074917644	1.0625702180017	4.05185374072476	0.0325407096083245
GINS3|36634|ES	-2.13754582547804	0.0507415653694981	0.00329824400511563	0.78062946590781	0.0325536226555665
PLA2G4B|30115|AP	2.13679248448648	3.26746662528904	1.10294313156845	9.67986276155089	0.0326148736878294
STAT3|41039|AA	-2.13613517306452	0.0376354566472639	0.0018563831908616	0.7630038905872	0.0326683975607878
FAM186B|21592|AT	2.13607914217341	3.69339927507734	1.11373811285917	12.2481201349233	0.0326729635487828
MEMO1|53141|AP	2.13553674877653	15.2201634875868	1.25087060963046	185.193716124888	0.0327171917429894
CNOT4|81887|ES	2.13545522053022	9.16989639619477	1.19973932712917	70.0877249045056	0.0327238442025083
DCAF8|8451|AD	2.13532334463969	5.08750426393685	1.14293191249814	22.6458806098108	0.0327346073304451
ZNF562|47390|ES	2.13524944054091	154.246888691325	1.51228479251265	15732.5543368215	0.0327406403820263
EMP2|33987|AP	2.13506907720962	11.7023237563102	1.2235255343452	111.926050951434	0.0327553680727632
EMP2|33986|AP	-2.13502105681434	0.0854566434021373	0.00893472459861099	0.817354560955955	0.0327592901669835
FBXL8|36933|RI	-2.13498864644572	0.133990639163025	0.021169502671506	0.848082813371019	0.0327619375303264
HNRNPC|26535|AA	-2.13470069049484	0.0570857682683648	0.00411946263656716	0.791070395896359	0.0327854665679167
HIRA|61053|ES	2.13421919474449	5143370968700.74	10.9106552041962	2.42462660826266e+24	0.0328248421729805
ITGB4|43491|AD	-2.13416989087662	0.0612347524577999	0.00470987804409477	0.796134182979405	0.0328288764132876
UGT1A1|58052|AP	-2.13386410433833	0.245544273899327	0.0676022638627008	0.891863482075094	0.0328539065773334
RANBP3|47004|ES	-2.13359410809186	0.157732597449219	0.0289144808210516	0.860453710099589	0.0328760207072234
DNAJC10|56461|AT	-2.13358462748877	0.132818918383103	0.0207904878673859	0.848506547464466	0.0328767974506321
DNAJC10|56462|AT	2.13350896769535	7.52864445710598	1.17845864759867	48.0971372877699	0.0328829968013784
NOL8|86865|AD	2.13336707586608	6.69081146230019	1.16706778975128	38.358489898507	0.0328946257173849
LIN54|69751|AP	-2.13335075866175	0.352937731030183	0.135567859521618	0.918839040642004	0.0328959632392458
NBN|84397|ES	-2.13280186783975	0.125689962812036	0.0186892565331768	0.845296693511951	0.0329409829750724
UBALD1|33772|ES	-2.13254983372836	0.123405357739976	0.0180387221220088	0.844232879464947	0.0329616723432862
UGT1A10|58057|AT	-2.13198245612106	0.148253965189545	0.0256389233292392	0.85726057651404	0.0330082888311179
CAPN6|89899|ES	-2.13139292837556	0.0348639827082174	0.00159217684697356	0.763418518859463	0.0330567849744117
PLXNB3|90476|ES	-2.13106353773136	0.0348858211154068	0.00159333169456778	0.763821192439343	0.0330839080859154
NAT9|43289|RI	-2.13071400049697	0.255724349982431	0.0729463909571109	0.896479487414065	0.0331127109631001
TVP23B|39649|AP	2.13064802130527	13.6486392748202	1.23290850621508	151.094224036173	0.0331181502462473
CCL14|40369|AD	2.1300815673036	31.5056038695169	1.31724867507196	753.54266355872	0.0331648798321896
BANP|37990|AA	2.12978815549233	9.51040645504901	1.1967384241025	75.578613603946	0.033189106997197
TROVE2|9261|ES	-2.1296311519073	0.11192654745528	0.014915488110433	0.839902250097762	0.0332020770839379
NCKIPSD|64734|AA	-2.12906704799342	0.0117096070433448	0.000195205659075647	0.702412510778773	0.0332487135784418
SCN11A|64114|AT	2.12906655343588	6.41871739283991	1.15912995830189	35.5438427538384	0.0332487544898691
FCGR3A|8673|AP	-2.12872999153252	0.0584143983844798	0.00427395837371387	0.798379778241882	0.0332766059900483
MUC4|68197|ES	-2.12738336885399	0.00116187617803468	2.29764945048803e-06	0.587537952231022	0.033388242853627
USP38|70697|AT	-2.12707596031727	0.0195919142790312	0.000522799690326484	0.734206833361361	0.0334137723177197
USP38|70696|AT	2.12706760124813	51.0408892368129	1.3619934172703	1912.76429169965	0.0334144667494242
ACTR6|23907|AA	2.12682683187083	14207.9259596106	2.11734664680777	95338739.3500823	0.0334344740244666
DYNC1I2|55943|ES	-2.12653744857242	0.221788340067646	0.0553491035227895	0.888723839397111	0.0334585345438742
MRPL55|10093|AA	2.12637188813391	28.9048834695077	1.30117065741397	642.108153627082	0.0334723065809641
RASGRP1|29926|ES	2.12621642590413	2818.75813655269	1.86108336731589	4269232.41157171	0.0334852430196873
RGMA|32564|AP	-2.12584922377573	0.310200297485654	0.10542723767119	0.912707443405614	0.03351581589952
ZNF140|25327|ES	-2.12560557575326	0.218109740074054	0.0535654849797623	0.888106562148079	0.0335361149644008
ROMO1|59225|RI	-2.12460635103317	0.0252187384532708	0.000845867137038622	0.751873126790405	0.033619473483623
ZNF500|33846|RI	-2.12457098914455	0.000113017037273719	2.58274429476881e-08	0.494545694670585	0.033622426729274
CTAGE5|27372|AP	2.12430428933468	10.4642646082231	1.19918626631951	91.312614950959	0.0336447072933996
MYH10|39199|ES	-2.12425729663222	0.182352912157925	0.0379304111185634	0.876673455200223	0.0336486344534331
GTPBP10|80392|ES	-2.1230984501632	0.0236726224711748	0.000747157686798517	0.750033178490054	0.0337456028730811
CLEC2D|20265|AD	2.12304398765053	4.82393197292071	1.12848278812916	20.620890211312	0.0337501659883883
ANKRD28|63629|ES	2.12300679978564	5878693578129.17	9.56436331365725	3.61331298824556e+24	0.0337532820588226
PIK3R1|72294|AP	-2.12268653164183	0.260245858853061	0.0750902610494516	0.901953277343974	0.0337801283659295
CREBBP|33634|ES	2.12221785932104	10922.2496917773	2.03586322102405	58597030.0448395	0.0338194474840311
PIP5K1A|7581|AD	-2.12217076174153	0.20432141112958	0.0471349966149581	0.885695174373571	0.0338234008838059
FBXL12|47422|ES	-2.1219730941431	0.0315952928421232	0.0012995592972756	0.768154659716019	0.0338399975334035
NSMCE1|35681|ES	-2.12193110768367	0.000705107381466985	8.65133997441148e-07	0.574681402961569	0.0338435237145598
CLASP2|63872|AP	-2.12152891991601	0.157109605881043	0.0284196431895029	0.868534066226899	0.0338773168810952
H2AFV|79576|ES	2.12132279088497	219757.241861163	2.54880075376147	18947438429.2908	0.0338946477139401
SEC31A|100880|AD	-2.1213212207464	0.0787240314951286	0.00751937416962738	0.824200657533326	0.0338947797564972
PPP2R3C|27198|ES	2.12110274319926	146460.526145166	2.46851825310427	8689701075.43005	0.0339131571586921
TRAPPC12|52561|AD	-2.12083646469694	0.012886150671815	0.00023099353933061	0.718863737998553	0.0339355668920527
ATP5J|60269|AD	-2.12045850911583	0.0129378627305358	0.00023261383905891	0.719597306468927	0.0339673969946551
FAM153A|74812|AT	-2.12008811899456	0.195710167387668	0.0433240623593477	0.884092292666663	0.0339986147194578
ZNF189|87092|ES	-2.12001824488506	0.341423177303723	0.126421462732315	0.92207275157854	0.0340045066934722
DCAF8|8446|AD	-2.11990882029931	0.158825187031236	0.0289820113886131	0.870382655546744	0.0340137354245095
GIPC1|47988|ES	2.11970924573076	4.52118290464218	1.12042044349712	18.2441287785028	0.0340305728047433
POC1B|23634|ES	-2.11966628888731	5.37309821563369e-07	8.56710485059069e-13	0.336988807051374	0.0340341978490224
DPP8|31170|ES	-2.11961266781774	0.100274220568162	0.0119566290681812	0.840949338916137	0.0340387232897396
CIRBP|46443|ES	-2.11910700180283	0.00625902096881451	5.73446870432487e-05	0.683155589610493	0.0340814251306354
EXOC7|43565|ES	-2.11908226181926	0.427553833513137	0.194845276232942	0.938192005913627	0.0340835155157644
ICA1L|56948|AP	2.11904140342785	2.9407265516617	1.08434406520659	7.97521094008156	0.0340869680528319
SF1|16685|RI	-2.11867637486319	0.183701251069488	0.0383133743835706	0.88079293947458	0.0341178262609547
SPAG8|86314|AD	-2.11831945971536	0.30884414100855	0.104141394501193	0.915915365759932	0.0341480216739558
CYTIP|55643|AP	2.11830949678293	183.811629923048	1.47660347967343	22881.3732055135	0.0341488648765555
XIAP|90027|AP	-2.1182073625757	0.103584196958317	0.012710152448426	0.844182310404011	0.0341575099271105
XIAP|90026|AP	2.11819815941249	9.6538140925863	1.18456590608149	78.6753409462105	0.0341582890117649
FAM153A|74814|AT	2.11755464994691	5.07099930309619	1.12842788779332	22.7883715124132	0.0342128023391634
FKBP14|79103|ES	2.11706809284055	9361499721854.76	9.17449162481839	9.55231969531844e+24	0.0342540691777133
C1QTNF6|62093|RI	2.11680634149396	142.98035221042	1.44441752612751	14153.3737637653	0.0342762869397543
PRICKLE4|76133|AP	-2.11662553625885	0.290161295425707	0.0922681000814381	0.912488468807885	0.034291641090923
NUP98|13997|ES	-2.11652511044431	0.00211059912282982	7.02631219132431e-06	0.633992418211976	0.0343001718844947
COL17A1|13032|AT	-2.11621323519342	0.0163394061923872	0.000361740467792269	0.738032425150549	0.0343266760708079
MFSD10|68619|AA	-2.11522052854326	1.01539217603675e-05	2.39761355967692e-10	0.430019786547915	0.034411156088605
C1QC|1014|AD	-2.11437100243838	0.145759766319664	0.0244541568817737	0.868805642340429	0.0344835923380646
MBNL3|90130|AP	-2.11392142204619	0.403011591402593	0.173532130830685	0.935955445411561	0.0345219792382035
CAPN1|16799|AP	-2.11379679858351	0.00903536499088795	0.000114986979022451	0.709974478959258	0.0345326265279204
PIGT|59570|ES	-2.11338553316812	0.162684714065867	0.0301957555633847	0.876491271600635	0.0345677831729848
SDHA|71420|ES	2.11331588360816	33.7124573377736	1.29081345462156	880.475622315549	0.0345737401278511
KDM4C|85822|AP	-2.11326689969808	0.32683571267755	0.115848669210406	0.922078637670249	0.0345779301259202
CEP57|18388|AT	2.11301640337286	30.048282906113	1.27950834404864	705.661131328642	0.0345993639253217
HCAR1|24981|AT	2.11301245449815	5.55706207190896	1.13227049633599	27.2734642216497	0.0345997019029115
ARNTL2|20883|AD	2.11279574916763	16.7662777468441	1.2262278655281	229.246192642389	0.0346182536745245
CEP57|18390|AT	-2.11279072760256	0.0332910522906424	0.00141755886958298	0.781832900487811	0.0346186836628006
LRRC49|31445|AP	2.11268856959851	3.46727594449169	1.09404537531585	10.9885775731926	0.0346274322735084
COL1A1|941205|ES	2.11231750752361	10.1593526643968	1.18201084993099	87.3193732236999	0.0346592251892538
YWHAE|38295|ES	2.11221755656058	43.2712880939167	1.31202195556852	1427.11359772589	0.0346677933344672
CIRBP|46424|RI	-2.11185867420564	0.0292346305474063	0.00110188175613527	0.775640052559702	0.0346985728933856
MGAT1|75023|RI	-2.1101707413002	0.0419389041785704	0.00220434419987312	0.797911543850796	0.0348436517503756
TCF12|30789|ES	-2.10936124824904	0.241869983200218	0.0646877831178033	0.904360699248838	0.0349134117416272
MYOF|12552|ES	2.10822385133493	2.08316561576402	1.05296540718803	4.12129301976828	0.0350116311017536
C11orf74|15440|ES	-2.10816539837296	0.113725196545214	0.0150690368834215	0.85827783350086	0.0350166851457878
ZNF576|50221|AD	-2.10772482967732	0.0420964037688673	0.00221277120479467	0.800854243959643	0.0350547982724951
PDE5A|70465|AP	-2.10726531712591	0.367000066339975	0.144465066718456	0.932329536496445	0.0350945879369776
LRRFIP2|63960|ES	2.10725133193697	2.16555113070774	1.05549144595576	4.44305988236891	0.0350957995331745
RANBP3|46996|ES	-2.10701870618259	0.421485529145609	0.188691702482869	0.941483112090116	0.0351159581255618
TDRD3|26018|AP	2.10648654579488	4.70276508749013	1.11369793041195	19.8581669806422	0.0351621105871755
HARS2|73751|ES	-2.10519523557993	0.0338340924655557	0.00144598765609683	0.791670529233835	0.0352743168275611
CSF1R|74059|ES	-2.10519270044357	6.84767705453593e-05	9.08605872366567e-09	0.51607283718171	0.0352745374141985
ZFAND4|11366|AT	2.10480084298881	5.49664601098158	1.1244187158367	26.8699879720142	0.0353086477725692
ZNHIT3|40474|ES	-2.10454958569836	0.00312261568786731	1.44932997925667e-05	0.672774928668485	0.0353305339934021
GABPB2|7558|AP	-2.10435875886059	0.167774701573281	0.0318163158621555	0.884714327389653	0.035347164044723
ATG4D|47537|ES	-2.10409177083702	0.0373934895596054	0.00175127266653291	0.79843252747875	0.0353704425514499
ZNF561|47369|ES	-2.10313562046582	0.213649065050399	0.0507029016670804	0.900262539146669	0.0354539160067149
ATG7|63386|ES	-2.1029226785668	9.6220809717878e-05	1.73619790281111e-08	0.533259728500625	0.0354725290429095
ILK|14168|RI	-2.10282572769214	0.0078879724371463	8.64583022794309e-05	0.719654533211699	0.0354810061826231
MTHFS|32161|AD	2.10280947759422	8.25433968402843	1.1541731007021	59.0328466136316	0.0354824272192829
DGUOK|54002|ES	-2.1020816768031	0.00632347291644853	5.63098637543105e-05	0.710111995644762	0.0355461216667898
GSDMB|40791|ES	2.10180139316211	4.13808662424476	1.10058588670196	15.5587683947745	0.0355706770632277
ZNF274|52417|ES	-2.1016778710811	0.0202461437095182	0.000533195104164692	0.768773628836346	0.0355815033143308
SULT1A3|94138|RI	-2.10159012997953	0.0643032713508041	0.00497484210475852	0.831164209706281	0.0355891952030688
PAAF1|17744|ES	2.10151472861002	5.78985109289071	1.12556513145935	29.7827062520888	0.0355958064533093
SSFA2|56444|ES	-2.10072915488294	1.60749386121146e-05	5.41407012671188e-10	0.477281685193445	0.0356647485063996
ABCB5|78910|AT	-2.10063521853315	0.286575483798981	0.0892944823873306	0.91971537007613	0.0356729999919167
FNIP1|73236|AT	-2.09963623292877	0.00123654999241945	2.38701745542061e-06	0.640571722791663	0.0357608529182319
PHF17|70578|AP	2.099347051169	5.17569514285683	1.11532876550932	24.0178690267699	0.0357863185940401
MBNL3|90133|AA	-2.09925174831663	0.000248872484124202	1.07419923138137e-07	0.576592419215406	0.0357947144597259
GRAPL|39690|AT	-2.09908065736237	0.294120196611694	0.093815206067487	0.922096680069879	0.0358097912212923
CEP112|43098|ES	-2.09846773651877	0.00630816797762939	5.55927300908113e-05	0.715794730156023	0.0358638470800767
HCCS|88468|AD	2.09805001431832	186.135800789974	1.41056128101919	24562.2340567093	0.0359007274761191
MTMR4|42684|AT	2.09744390242797	15644443.692265	2.96185966906266	82633428246756.1	0.0359542981696093
TMEM170A|37613|AD	-2.09707306474162	0.197839258993421	0.0435143863650175	0.899481198487769	0.0359871079468349
EML2|50499|ES	2.09674792794871	112983.606478361	2.13618917084882	5975732630.35724	0.0360158953483054
FAM13B|73501|ES	2.09656296015575	5.4670499236777	1.11703656627896	26.757078300085	0.0360322810375112
GATC|24756|ES	-2.09640397010735	0.0266749598417483	0.000900826660495524	0.789889457942415	0.0360463705229095
HAGHL|32972|RI	-2.09627795809268	0.0531678997376144	0.00342110007228299	0.826291398316976	0.0360575408756029
METTL23|43656|AD	-2.09624835359319	0.237726784953386	0.0620468241890628	0.91082863664496	0.0360601655986845
TRA2B|68037|ES	-2.09621386277869	0.0475798909572661	0.00275938197394999	0.820417776472131	0.0360632237459385
DMD|88772|ES	2.09620782239862	2.0728428448708	1.0485167050017	4.09786266545473	0.03606375934235
ZNF7|85667|ES	-2.09600102551356	0.236724292853577	0.0615317488919492	0.91072319308574	0.0360820999730455
ZNF44|47790|AT	2.09531171668424	5.3581988149815	1.11452892444501	25.7600264211768	0.0361432915960153
SPATA7|28702|AD	2.09521678621908	11.7566717392888	1.17243886823592	117.890436874855	0.0361517257312088
MTSS1|85105|AP	2.09427316046035	3.85428340195054	1.09037912352824	13.6241608280999	0.0362356538049374
SSBP2|72676|ES	-2.09410056164936	0.0238797278758956	0.000724358022094159	0.787236954701247	0.036251023062266
EIF3C|35829|RI	-2.09388188350159	0.304361732327283	0.0999587445361425	0.926742973164995	0.0362705034857611
JPH1|84222|AD	2.09385801266032	2545802127.32393	3.99453000477067	1622495879051271424	0.0362726305030216
FXYD6|18944|ES	2.0937410776916	17.2216354259189	1.19943716486898	247.269915782261	0.036283051558648
DDIT3|22624|RI	-2.09298285173032	0.0388507694113698	0.00185545109389494	0.813485350717031	0.0363506853691861
GGPS1|10346|AP	-2.09229132144381	0.0995276282018635	0.0114620564046385	0.864220906423009	0.0364124635768222
IL32|33378|RI	-2.09226419529901	0.0141875871902561	0.000263437450654907	0.764081301958842	0.0364148887272485
TFEC|81520|RI	-2.09223994464788	0.41476583951754	0.181873442633249	0.945881373002832	0.0364170569173246
PPOX|8587|AD	-2.09164107115222	0.0800868762352759	0.00751878839907385	0.853050705072969	0.0364706356138809
CD46|9663|ES	-2.0911686493875	0.36862490855405	0.144664781745543	0.93930479531289	0.0365129485852102
BIN3|83049|ES	-2.09107602010698	0.00113424527104654	1.96827618201749e-06	0.653623890105078	0.0365212499309186
KCNQ1|13927|ES	-2.08975741243874	0.0155223773398513	0.000312086398184207	0.772043253671422	0.0366395967584462
MTSS1|85106|AP	-2.08943851756488	0.260213406191208	0.0736019168591599	0.919962681015472	0.0366682670180112
GSTM1|4064|AT	-2.08931417132537	9.98086122205685e-07	2.34341759286175e-12	0.425095343814956	0.0366794515508108
SCHIP1|67466|AP	2.08906880346653	3.01300037313789	1.07053836010157	8.48000556249819	0.0367015301034703
ZFYVE28|68556|AP	-2.08874994904164	0.358620220531299	0.137002789832315	0.938728785970914	0.0367302379969999
PLSCR1|67160|ES	-2.08844410057019	0.419863192933814	0.185952423133309	0.948011850612987	0.0367577928778265
MKL2|34067|AP	-2.08805612457815	0.438607948506127	0.202353103942311	0.950699192376108	0.0367927722269958
PICALM|18171|AA	2.08786661812244	1809.8674032155	1.58330040440597	2068855.66889688	0.0368098681565823
RAP1B|22946|ES	-2.08728813098406	0.0325358705544821	0.00130457919606381	0.811436266906586	0.0368620970241458
PHTF2|80209|ES	-2.08591049930732	0.00361732301164837	1.83737696210752e-05	0.712157931684958	0.0369867310549087
VGLL4|63395|AP	2.08587870929967	3.08475657318431	1.07036518210998	8.8901650341856	0.0369896113205104
ENAH|9989|ES	-2.08581155973395	0.472892969207324	0.233963935658447	0.955821501704358	0.0369956958910131
CCSER2|12409|ES	2.08561041734525	2.54605935576994	1.05791633296157	6.12753394680703	0.0370139269476402
SCARF2|61158|AA	-2.08469688362967	0.128335909469203	0.0186228548674754	0.884402836004066	0.0370968237238739
SMAD2|45450|AT	2.08428480201446	18.5447617609958	1.19026942590426	288.933061109944	0.0371342689436514
RPS6KB1|42835|ES	-2.08425300220432	0.0382178322596627	0.00177449583357786	0.823108555675077	0.0371371598802685
SMAD2|45449|AT	-2.08416373985151	0.0539340251524126	0.00346175765191427	0.840289633658361	0.0371452757891872
BPTF|43117|ES	2.08382751080486	2.38032000175754	1.05290055109085	5.3812521086601	0.03717585995427
DUSP18|61793|AT	-2.08364466963169	0.0375151679531865	0.00171019572039556	0.822939626015593	0.0371925006039018
B4GALT4|66288|ES	2.08335728500241	1.82534973911463	1.03628457340103	3.21523812629064	0.0372186687268296
STX18|68684|AT	2.08286999077465	1234291.35416743	2.28792832655359	665875381361.858	0.0372630756582636
MBD4|66721|ES	-2.08264789058576	0.00848725965226614	9.53995729149413e-05	0.755072315357327	0.0372833305196479
CASKIN2|43450|AP	-2.08225349414605	0.0420341918054217	0.00212833701516653	0.830166119437025	0.0373193213725996
ELMOD3|54232|RI	-2.08211490030492	0.478285648722778	0.238872635916304	0.957653273664717	0.0373319758460349
CRELD1|63289|ES	-2.08131181849202	0.112008758284696	0.0142539730915077	0.880172977171833	0.0374053740946433
GPHN|28019|AT	-2.08118784213962	0.00307069700248767	1.32079658244494e-05	0.713901005379065	0.0374167159405378
TLK2|42906|ES	-2.08067743971954	0.164925294359637	0.0301984551138533	0.900720007598498	0.0374634404020667
CCDC88A|53615|ES	-2.08032163958231	0.00470799548198029	3.02211418386686e-05	0.733434281757877	0.0374960412617472
TRAK1|64268|AT	-2.08019369048197	0.179697154531354	0.0356589008088438	0.905554198649244	0.0375077707402632
BMP1|82995|AA	-2.0799934539058	0.125393906980505	0.0177250847812183	0.887083593783234	0.0375261332958136
KAT6B|12262|AP	-2.07988537378719	0.229489540804674	0.0573301039986247	0.918635161380545	0.0375360478862877
PLEKHM1|41975|AD	-2.07983248612985	0.00171350822871244	4.23832095900807e-06	0.692753210118474	0.0375409002796237
PHKB|36324|ES	-2.0796927420091	0.225760484123129	0.0555273064859259	0.917887061646474	0.0375537242412889
MEGF11|31246|AT	-2.07888631505271	0.409125282853217	0.176163661755238	0.950159047569573	0.0376278008336989
SEPT2|58366|ES	-2.07888168930754	0.412542607807692	0.17903331467705	0.950613038493824	0.0376282261027604
CLN3|35736|ES	-2.07876391476731	0.129914517972199	0.0189657153076898	0.889910119715111	0.0376390551128132
VWA9|31227|AD	-2.07795478572499	0.167901058588015	0.0311967981839919	0.903642909400934	0.0377135237721104
ITGB7|21976|AD	2.07763580091825	9.62131116237977	1.13680976984028	81.4293041274088	0.0377429161532196
CARD8|50711|ES	2.07674752592427	1181175.31238468	2.19517784066268	635563594321.752	0.0378248676464286
NPRL2|65037|RI	-2.07597659339026	0.0325428532679431	0.00128244951537317	0.825792583742148	0.0378961158704749
TENC1|21925|AP	2.0756342393325	3.30773890848846	1.06893737725731	10.2355263456138	0.0379277922113747
CREM|11261|ES	2.07541468151313	2.9419974178527	1.0618655391392	8.15107797326994	0.0379481186690849
TMEM218|19283|ES	2.07494780915189	6.59514655479252	1.11019062746105	39.17881938768	0.0379913720750452
IFT122|66740|ES	-2.07491186590957	0.0400089162841922	0.00191316568789172	0.836683091467869	0.0379947037755115
THEMIS2|1350|ES	-2.07453766699233	0.0232676767738561	0.000666358415840816	0.81245283256387	0.0380294042985039
CXCL12|11343|AT	2.07442537387724	2.62586937806946	1.05471324213601	6.53750205763864	0.0380398228124588
MAP4K4|54762|ES	-2.07440198259177	0.239905388062633	0.0622703313793654	0.924269936365784	0.0380419933527755
STOML1|31619|AP	2.07360285407411	13.5211444810363	1.15340678185076	158.505525503936	0.0381162099272238
GRAPL|39691|AT	2.07324049730409	3.35012941793192	1.0682871649741	10.5059458588225	0.0381499032345454
DIS3L2|57986|AA	2.07312437340933	13.6803516155429	1.1534884848046	162.24871144387	0.0381607062318459
LETMD1|21753|ES	-2.07292112320396	0.0118576142394939	0.000179038292730869	0.785323705381864	0.0381796208440227
FBXL8|36937|RI	-2.07231187794295	0.317520980819874	0.107289114981439	0.939699924621952	0.038236365417666
C14orf80|29665|ES	-2.07229464219276	3.86854908309472e-08	3.77480975511642e-15	0.39646162268253	0.0382379717828436
LETMD1|21754|ES	-2.07148387654018	0.268533653912812	0.0773994234721788	0.931664863236174	0.0383135996809207
PFKFB3|10690|AP	2.07139195354407	4.8406074754786	1.08853736587512	21.5256558628301	0.0383221822419594
TMEM161B|72737|AA	-2.07137378940458	0.000151809960976091	3.69820586022769e-08	0.623174185607487	0.0383238783639105
BID|61007|ES	2.07113784002533	2.79123810259824	1.05664557465174	7.3733428997363	0.038345916526579
ALDH3A1|39772|ES	-2.07112417103093	1.29599651646759e-15	1.05739059066748e-29	0.158844516446459	0.0383471935691481
OPTN|10783|ES	2.07097637940953	5.24054046102392	1.09285201625596	25.1299022329815	0.0383610034915339
TCTN1|24462|AA	2.07087405298737	21.217467462416	1.17775212662155	382.237412561546	0.0383705675383438
QTRTD1|66248|ES	-2.07086882840607	0.0923729833154528	0.00969370750394789	0.880237828830903	0.038371055913721
LRTOMT|17529|RI	-2.07010979931918	0.214518104942919	0.0499458236978768	0.921358663071914	0.0384420634365068
C7orf49|81878|AD	2.06957013712438	6.05161765104939	1.10004021613342	33.2915793962672	0.0384926169940042
TCF7L2|13156|ES	-2.06953322782354	0.241631629680585	0.0629456663173096	0.927559399685626	0.0384960765841914
C11orf74|15442|AD	2.06945685118709	4.01114871950066	1.07626282465597	14.9492425840266	0.0385032363740604
CNKSR1|1232|AP	2.06939679279144	4.46495060463654	1.08233893144903	18.4191691923659	0.0385088672347826
TCEB1|84216|AD	-2.06935862355669	0.28342060996837	0.0858636881140245	0.935520520015059	0.0385124462096733
PQLC3|52673|ES	-2.06846897865113	0.315880878745956	0.105998571870163	0.941340319938822	0.0385959447372529
ATP2C1|66769|ES	-2.06799431099723	0.285095089068469	0.0867861378573406	0.93654599475973	0.0386405580583147
HDAC8|89459|AT	-2.06792755427813	0.182376108500131	0.0363512798843705	0.914989652563857	0.0386468359386134
CEP170|10454|AA	-2.06747476455405	0.0466916100363224	0.00255669325614894	0.85270551816913	0.038689439696619
DACT3|50574|AP	-2.06681419591509	2.82814464548723e-05	1.37452175245066e-09	0.581904369395219	0.038751665303053
UGT1A10|58056|AT	2.06672440266937	6.23015241863501	1.09911030017128	35.314744255763	0.0387601303938189
GTDC1|55505|ES	-2.06666863522897	0.0427868985922581	0.00215421341838481	0.849831625557703	0.0387653885561068
DDIT3|22627|AA	2.06666695975261	18.4536745746258	1.16243437998186	292.952540952466	0.0387655465416535
HACL1|63587|ES	2.06654092731215	306.066041757416	1.34338351723189	69731.7041004624	0.0387774320759765
MSMO1|71041|AT	-2.0661727720175	2.53449815917471e-06	1.24578829115953e-11	0.515631826406164	0.0388121688256954
OAF|19156|AA	2.0661716415043	3722033.09238639	2.17649947597248	6365051080303.85	0.0388122755343022
AHRR|71434|AT	2.0658704531971	8.4750568835703	1.11578639257678	64.3730642868633	0.0388407134367925
NDUFB6|86067|ES	2.06574443519713	10334961.7115509	2.28655309929834	46712859461693.8	0.038852617183559
FAM179B|27391|ES	-2.06571723011742	0.321591155949882	0.109605282671255	0.943575611180869	0.0388551874007899
FAM73B|87819|AA	2.06535805962423	8.35693943184949	1.11442683057832	62.6675836863682	0.038889133806248
TEAD2|50918|AP	-2.0653382652948	0.249790236368477	0.0669710069296115	0.931674243013828	0.0388910053668617
NPIPB3|94007|ES	2.0652296313131	64.1331378422663	1.2362541866786	3327.0337231743	0.038901278109287
TSN|55179|AP	2.06508068742325	2560.3812670729	1.49104059014462	4396628.95571607	0.0389153664195063
TNIP2|68588|ES	2.06449109506188	7126.80004493018	1.56702399783709	32412572.4625291	0.0389711773474483
HMOX2|33742|AP	-2.06442010912681	0.25762678510524	0.0710861305443342	0.933678059213926	0.0389779014733613
PPIP5K2|72914|ES	2.06421898736354	3.12750739328001	1.05927904675769	9.23392426666073	0.038996958036545
PPP2R4|87859|ES	-2.0639579409696	3.88358865149781e-05	2.51597312977302e-09	0.599460329506905	0.0390217043421335
COL1A1|1569777|ES	-2.06365742726279	0.053111214533842	0.00326910264445259	0.862867097197597	0.039050208527954
MIB2|196|ES	2.06364846011481	168.408064306652	1.29377806154488	21921.2838480565	0.0390510593473368
RBM5|100789|ES	-2.0633885938968	0.00105857879579787	1.57971293577468e-06	0.709362468038113	0.0390757227692883
CDC14B|86971|AP	-2.06337434809802	0.265400004990857	0.0752790752135339	0.935680498855061	0.039077075194103
GABPB2|7557|AP	2.06320543138269	5.73706510069973	1.09135071920344	30.1588805418024	0.0390931143319604
TMUB2|41788|AD	-2.06307363083781	0.00484451962304762	3.06329975140563e-05	0.766146713762645	0.0391056330634712
GPR126|77965|ES	-2.06299450596324	0.0474880842600939	0.00262581181221867	0.85882702492237	0.039113150168992
RGPD8|54990|ES	-2.06259508630065	0.00203758093295085	5.65097576462799e-06	0.734693658449654	0.0391511149962876
MAP7D3|90197|AT	-2.06232491499864	0.335577486280714	0.118883700915461	0.94724717039691	0.0391768125098795
MAP7D3|90198|AT	2.06221273441039	2.9797164384559	1.0556271923513	8.41083871080274	0.0391874868449027
PHF6|90151|ES	-2.06195928178997	0.00231811131316458	7.25442208496419e-06	0.740739923495664	0.0392116127510615
RNF212|68449|AT	2.06176658554917	2.75665377660419	1.05134314313971	7.22803025220884	0.0392299637560535
SLC25A26|65544|RI	2.06152507261959	14731514475.1261	3.16912216659793	68478748158774558720	0.0392529740091473
TOM1L2|39511|ES	-2.06057583786229	0.015529177908391	0.000295541060478626	0.815979228469673	0.0393435238494889
PIGG|68375|AD	-2.06019278380648	0.00283370339411555	1.068199227134e-05	0.751720720428367	0.0393801145099849
SLC27A1|48318|ES	-2.05973954543197	0.17269485771575	0.0324717470710983	0.918445004396071	0.0394234467345962
BTN3A1|75662|AA	2.05968029381131	355.784520332683	1.32895986754671	95249.3961627542	0.0394291145247825
APOPT1|29463|ES	-2.05958325953059	0.0343800844360851	0.00139126783484419	0.849577756510636	0.0394383979580858
FYN|77275|ES	2.05954388818363	65.6665922426611	1.22424813112816	3522.24457372892	0.0394421652104025
CD6|16143|ES	2.05930996859196	33.6593194792826	1.1848712818373	956.179633328294	0.039464554136121
TMEM9|9351|AP	-2.05929081074095	0.00121057899908857	2.02620673298971e-06	0.723273439562557	0.0394663882513592
POLR2D|55249|ES	2.05856268806182	263.956159150646	1.30612212688618	53343.2919627991	0.039536150191334
MRPL48|17730|ES	-2.05818555628688	0.0047613210776211	2.92603405268282e-05	0.774774934126729	0.0395723245779062
CLCN2|67938|AA	-2.05737756913647	9.07769640486649e-05	1.28036793399385e-08	0.643600716880512	0.0396499210847181
FSD1L|87119|AT	2.0558086024608	14.0436930581433	1.13108997727143	174.367485058189	0.0398009685204834
USP10|37863|ME	2.05506729963862	8.2419375320078	1.10253280193225	61.6122569437102	0.0398725048441926
TTYH2|43235|AP	-2.05419746093872	0.306310772294773	0.0990595014657913	0.947171021814819	0.0399565840627009
SYBU|84905|AP	2.05418586014439	22.5564301880726	1.1536448204408	441.03049206686	0.0399577064192427
ASAP1|85169|ES	-2.05409604057973	0.255166074818566	0.0693152991207162	0.939326909993163	0.0399663972101392
POLK|72536|ES	-2.05372495542959	0.0122506440152564	0.000183485280459068	0.817930890222098	0.0400023197895378
GRB10|79720|ES	-2.05356142749973	0.345959919407617	0.125620901761109	0.952773496755615	0.0400181586631348
RWDD2A|76868|AA	2.05350487597083	61.7244768730501	1.20658688399301	3157.5936186571	0.0400236373293704
CEP44|71187|RI	2.05324092615189	7.26599886126473	1.09427857001666	48.2461604370964	0.040049216989937
PHLDB1|19038|RI	-2.05291616160522	0.338609046222453	0.120418018481072	0.952150580369342	0.0400807092988907
PBK|83192|AD	2.05227824706459	7.19774608903318	1.09284322348193	47.4062039723569	0.0401426288132195
SMARCD3|82365|ES	-2.05189848530819	0.0558504476877415	0.00354970524934579	0.878741272249585	0.0401795291041237
ZNF226|50293|ES	2.05186934103825	11.1382875817254	1.11400741957627	111.365012542202	0.0401823621521487
LAIR1|51876|AD	-2.0518398556466	0.141322816901234	0.021800968099943	0.916112462774162	0.0401852285322466
TMEM175|68428|AA	2.05113798208655	14.9639728192702	1.12779810085443	198.54660365735	0.0402535113793827
ECHDC2|3036|ES	-2.05109329251151	0.0339499611690929	0.00133953117391728	0.860450197670495	0.0402578624033952
NTMT1|87866|AD	-2.05020454786541	0.0154833007999255	0.000288005627151438	0.832388610014619	0.0403444743894362
TCEB1|84204|ES	2.05008040848418	10.6439219544541	1.10955498605988	102.106768926183	0.0403565848735788
USP3|31064|ES	-2.04994106375398	0.133861670152786	0.0195724745510278	0.915517692429562	0.0403701823956715
IL32|33435|AA	-2.0496984470156	0.0324215760393228	0.00122141417734972	0.860607820317303	0.0403938666660418
FIGN|55777|AT	-2.04955478047219	0.0214693280205508	0.000545201434417515	0.845434396456535	0.0404078969616796
COPS3|39475|AA	-2.0488752744756	0.00847059970135627	8.82565270338852e-05	0.812983036065636	0.0404743126735502
IL11RA|86208|AP	2.04853849076891	2.07426322446553	1.03204950246042	4.1689549911247	0.0405072645965832
MAP3K12|22063|AP	-2.04848228884595	0.46206308663858	0.220745247237076	0.967188642592496	0.040512765774367
TNC|87332|AP	2.04838250960745	105859.848048918	1.64775544633838	6800953050.31011	0.0405225339638235
NDUFA7|47218|ES	2.04824593886343	4.10666583796349	1.06277702358933	15.8685255047564	0.0405359072055017
MLLT10|100334|ES	-2.04788997646439	0.293226176983231	0.090631899888713	0.948690151853574	0.040570781241189
ARSA|62893|RI	-2.04780136261192	0.0021276428304433	5.89404216120985e-06	0.768040657009411	0.0405794667926981
GAMT|46472|AT	-2.04776731457812	0.0204122179221253	0.000492320851378053	0.846315242050107	0.040582804454777
UBE2V1|59756|AP	2.04759286710841	745131.7389738	1.78364478281466	311284687273.864	0.0405999088495938
SLMAP|65389|AP	2.04743742987471	2.30038605549264	1.03623283487531	5.10674418548195	0.0406151544584425
KDM6A|88880|ES	-2.04742098456517	0.18234229071878	0.035755801471224	0.929882973294003	0.0406167677326293
AHRR|71433|AT	-2.04735987001715	0.121084631270586	0.0160442097556854	0.913818016168637	0.0406227635061425
PPP6R2|62822|AA	-2.04732318254634	6.23338583587368e-05	5.87336481599925e-09	0.661547514859421	0.0406263631693471
XRRA1|17800|ES	2.04730396362173	4.6713914993888	1.06797043239358	20.4330549598211	0.0406282489797771
ANKRD36C|534726|ES	-2.04720201631681	0.216092976951714	0.0498464761672849	0.936799916028996	0.0406382535529682
MTMR3|61690|ES	2.04712445240437	3.05258839949725	1.04866248533437	8.88588660990773	0.0406458666668209
CCDC77|19599|AP	2.04658315947929	2.89085869567417	1.04595357457027	7.98989955341801	0.0406990297387325
CDC14B|86972|AP	2.04644187878243	3.73064039297711	1.05721238399199	13.1645050251491	0.0407129153143208
ZNF544|52433|AA	-2.04597983387817	0.153123816540944	0.025371575201921	0.924140618209996	0.0407583547939782
ANAPC11|44207|ES	2.04594980990449	4.854060827099	1.06864922745737	22.0483072534827	0.040761308967154
KDM4C|85827|AT	2.0458938852568	27.3422560119387	1.14907585259768	650.608888988765	0.0407668120901701
PUM1|1443|AD	2.04586469157508	20.2502536341366	1.13462859842319	361.415861381202	0.0407696850704689
CCPG1|30722|AP	-2.045851367791	0.214571218536613	0.0491138970648057	0.937429334176761	0.0407709963348171
METTL20|21003|ES	-2.04559231485619	0.0832584559407867	0.00769214544807621	0.901175170495195	0.0407964982142466
RNF185|61829|ES	-2.04519870777272	0.0067222797079573	5.56637599202468e-05	0.811821632903702	0.0408352718463517
MTERFD1|84617|AP	-2.04517007825087	0.163852244250217	0.0289489193568558	0.927411404027924	0.0408380933147689
LYRM9|39869|AD	2.04483435672686	5.27281995011258	1.07144090730164	25.9488227832596	0.0408711913408718
SCYL1|16854|AP	2.0437738158736	6698.04315820631	1.43513297052459	31261062.9611522	0.0409758970341673
N4BP2L1|25590|ME	-2.04366926261207	0.225586264437341	0.0540894466459973	0.940833487091328	0.0409862317263119
HMOX2|33743|AP	2.04350007737331	3.24434296230599	1.04928705251586	10.0313457902934	0.0410029597219515
MIEF2|39600|AA	2.04331114328186	4280569.81918454	1.86423459636492	9828847727985.67	0.0410216471993117
SEPT9|43715|AP	2.04285567508614	2.78438811145386	1.0424266955103	7.43727802501292	0.0410667272429781
PABPC4|1897|AD	-2.04281807803555	0.0424773555594652	0.00205095024761414	0.879751099483857	0.0410704502921454
THTPA|26762|ES	-2.04219330163059	0.345823011786003	0.124817625633193	0.958146374552872	0.041132360667852
CCPG1|30723|AP	2.04176291927354	4.64903822131228	1.06349756259351	20.3230897215357	0.0411750541124455
MYO18A|217727|ES	-2.04162882354011	1.13688064898682e-05	2.03798223262151e-10	0.634204552597165	0.0411883639257761
PPM1N|50471|AP	2.04151961339085	2.68424169761518	1.04023335856089	6.92647801757096	0.0411992063868335
MTERFD1|84619|AP	2.04115837380515	6.08181713622279	1.07445377623212	34.4253987436891	0.0412350877357498
BZW2|78866|ES	2.0410988662739	381378.09270653	1.66671819721052	87266851612.8875	0.0412410010620934
EIF4B|21917|AD	2.04101627428166	14564.0867537934	1.46329263184665	144955710.399728	0.0412492095060503
ANKMY1|58250|AT	2.04081424265341	2.97976912235269	1.04420443813574	8.50314717908943	0.0412692943473676
FAM172A|72786|ES	-2.04075814787571	0.0475323629167636	0.00254892556783294	0.886383483677702	0.0412748724418056
ROGDI|33857|AD	-2.04067635910641	0.186753181142823	0.0372699372208827	0.935787749259264	0.0412830067047496
MACROD1|117288|ES	2.04061865996222	10.8339973887585	1.09875187790788	106.826210520905	0.0412887459623266
TACC2|13345|ES	2.04039877330137	4.71046907672421	1.06299919976728	20.8735048226119	0.0413106239932262
PPP4C|94130|ES	-2.04001377203736	0.265118460797893	0.0740464181514189	0.949239679792627	0.0413489540540712
REPIN1|82241|ES	-2.03927156038404	0.154982376897143	0.0258258530840623	0.930057840509871	0.0414229323732743
TMEM8A|32872|ES	-2.03918871441464	0.00403264776019	2.01467981784823e-05	0.807187713585887	0.0414311968132048
ARL16|44155|ES	2.03808127696842	5594.94439851495	1.39203023062756	22487588.3682221	0.0415418052650339
OARD1|76092|AD	-2.03769728124114	0.13189033355714	0.0187926364625157	0.925631702635785	0.0415802162595996
HMGB2|71176|AD	2.037666614695	361.783817111004	1.25187712536938	104553.016962259	0.0415832851226319
CWC22|56405|AP	-2.03764205066262	1.64447235886362e-05	4.11552857262916e-10	0.657094050336981	0.0415857434331494
GSDMB|40795|ES	-2.03763430954499	0.261485686538305	0.0719617140780565	0.95015474742921	0.0415865181714715
SNAPC3|85912|AT	2.0375669021078	8.7738157414221	1.08623137890979	70.86873400922	0.041593264887616
CXCR6|64427|AP	2.03686762834343	3.52266426021359	1.04869110017595	11.8330016227887	0.0416633089100077
UBE2C|59604|ES	2.03614935364386	101081771.505166	1.99299405576279	5126721026125677	0.0417353601392943
TPM1|31008|AA	-2.03597571086483	0.187235219328489	0.0373198585205792	0.939366566399386	0.0417527943346597
SEPT11|69616|AT	-2.03572476796971	0.0871534089555982	0.00831776687914865	0.913191822149167	0.0417780005589759
CD6|16135|ES	2.03569232651692	99.4499131020549	1.18661944396622	8334.84169360017	0.0417812601150582
CDH6|71624|AT	-2.03557845000173	0.157156760769498	0.0264557143202496	0.933569479795021	0.0417927035659666
CDH6|71623|AT	2.03553981726692	6.36267968608644	1.07111887078302	37.7957049324901	0.0417965863721043
FAM13A|69911|ES	-2.0354217391077	0.139182490073615	0.0208409968597217	0.929502829134379	0.0418084557811451
GAMT|46473|AT	2.03519079499313	47.5840638882835	1.15346402577441	1962.99415112152	0.041831678907481
MPHOSPH8|25401|AT	2.03498078195276	12.2576387985022	1.0967878640669	136.990674165029	0.0418528067388944
MPHOSPH8|25400|AT	-2.0349428836081	0.0815858294707725	0.00730015003201483	0.911795996142953	0.0418566203679807
FOXRED1|19375|ES	2.03491437807302	374.124730634634	1.24385535666289	112528.609795883	0.0418594890126079
SLC39A9|28150|ES	-2.03451540138544	0.010448204657608	0.000129024519156229	0.846079344307253	0.0418996573603137
KIAA0895|79244|AP	-2.03420854288374	0.232298859770911	0.056915712190694	0.948117104641774	0.0419305735837893
ARL4A|78824|AA	-2.03412508509694	0.19049354973749	0.0385491687041523	0.941337873459276	0.0419389853569502
SCN11A|64113|AT	-2.03363252510749	0.165300298108141	0.0291652288721304	0.936875505912824	0.0419886599423091
TUBGCP4|30255|AA	-2.0336120198604	0.149005913539543	0.023787552480849	0.933377332015514	0.0419907289718628
TMEM154|70857|AT	2.0327939605988	35.74751027483	1.13670809399588	1124.19758212235	0.0420733435632359
TMEM154|70856|AT	-2.03279396059879	0.0279739761541969	0.00088952335061255	0.879733332842467	0.0420733435632362
TACC1|83435|AP	2.03242484063665	2.65490850870027	1.0354243912383	6.80739149011114	0.0421106654476931
DEF8|38185|AA	2.03208924916957	169472726820.473	2.50354967561	1.14721131423001e+22	0.0421446215595205
CALML4|31355|ES	-2.0318368747193	0.0459499878351023	0.00235445425527091	0.896768912506692	0.0421701727934844
STXBP4|42570|AT	-2.03163451759974	0.0505810857007895	0.00284247113298664	0.900078175282083	0.0421906695722058
STXBP4|42571|AT	2.03163020587423	19.7700941313671	1.1110075374655	351.803753604374	0.0421911063991345
IL32|33439|AD	-2.03144693281524	0.244859814348459	0.0629996186529698	0.951693517591405	0.0422096775869719
FBXL5|68814|AA	2.031327755715	458.493423303206	1.2402146586467	169499.866613152	0.0422217575967523
ESM1|72019|ES	-2.0312257642832	0.0449904094269756	0.00225679792360374	0.896906594620877	0.0422320979581362
WWOX|37676|AT	-2.03110687347434	0.0762049119224739	0.00635515771645615	0.913775685861387	0.0422441543605691
TRIM47|43524|AD	-2.03095267803791	0.0384227664652967	0.0016544387616825	0.892332201734308	0.0422597952490378
NPIPB3|34442|AP	-2.03050122801476	0.0647300764691223	0.00460800589849701	0.909283297806771	0.042305616472174
KIAA0586|27717|ES	-2.03029846836996	0.28024339246552	0.0820747338822118	0.956888378502618	0.0423262098208268
DPP8|31169|ES	-2.03028162206052	0.329208449970526	0.112629994653221	0.962249921663275	0.042327921203153
IL32|33406|ES	-2.02995637910021	0.248122627178456	0.0645958319269615	0.953077563697151	0.042360973450292
TMEM126B|18121|ES	-2.02951247737554	0.00120783996741815	1.83659822982021e-06	0.794336705331302	0.0424061194170253
GGA3|43410|ES	2.02940783984974	6.41095875438441	1.06564344536985	38.5686153553484	0.0424167672524348
ECM2|86879|AA	-2.02927196972957	0.281388015361992	0.0826836560946515	0.9576162802806	0.0424305966675786
MARK3|29447|ES	2.02926851762457	2.04526314098347	1.02473802664544	4.08211777751556	0.0424309480865831
ZNF341|59016|ES	-2.02907472698529	0.000766286085276417	7.49721949043741e-07	0.783216184663146	0.0424506796254484
PEX19|8457|ES	-2.02880619260985	0.014773895993651	0.000251827672432427	0.86673557644776	0.0424780343127268
CD34|9668|AA	-2.02858123634397	0.0979634450396324	0.0103813922741412	0.924426734932043	0.0425009613199358
NECAP1|20177|ES	-2.02829873682301	0.0041199652011645	2.04241005788199e-05	0.831082533759595	0.0425297678218626
ARHGEF11|8339|ES	-2.02810457348	0.128547944201682	0.0177037001951194	0.933396621969139	0.0425495762488855
PCBP4|65127|ES	-2.02809942347383	2.61377299793695e-06	1.05218372705204e-11	0.649298131979795	0.0425501017556067
SEMA4D|86812|ES	2.02793351171373	5.82454992283385	1.0608378998672	31.9797980519275	0.0425670343315283
PPP1R26|88106|AP	2.02784983892732	5.77554050885208	1.06046333684162	31.4549942563203	0.0425755759466728
FRMD4B|65582|AP	-2.02781635496977	0.459731349290636	0.216920762975368	0.974332335095967	0.0425789945140167
B4GALT6|45011|ES	-2.02731681395044	0.00910484738847337	9.69044461430134e-05	0.855463802404356	0.0426300230634032
FAM118A|62656|AP	-2.02695645907227	0.446592226461011	0.204829745258093	0.973709245618088	0.0426668657270257
ZNF248|11304|RI	2.02676093518678	3.4577544140504	1.04173511079292	11.4770688479384	0.042686867343852
IFI27|894454|ES	2.02654379871401	2.63143042796294	1.03229763267341	6.70778066135496	0.0427090891664932
COX7A1|49369|AP	2.02567491409127	169.258142080626	1.18111446037087	24255.3280158724	0.0427981090299091
RAB6A|17707|ME	2.02556671264516	18.04371425378	1.09821927493905	296.457758028452	0.0428092055720461
PPT2-EGFL8|75759|ES	2.02463340137578	304.600400509334	1.20042096782901	77290.7225689701	0.0429050218327682
ZNF691|2137|ES	-2.02431945250425	0.391516647932842	0.157923736442657	0.970628539201438	0.0429372933945303
CCDC77|19598|AP	-2.023260813186	0.350139296578107	0.126689299594411	0.967702303199253	0.0430462647704488
COG4|37403|ES	-2.02308888505392	0.0767592404891258	0.00638333674546999	0.923025250806134	0.0430639842924346
C21orf2|60816|AD	-2.02308425695453	0.24987370719946	0.0651976964854378	0.957654532527032	0.0430644613659384
GGPS1|10344|AP	2.02286737593428	9.05644455029121	1.0709216614657	76.5874767910152	0.0430868228940185
SPRY2|26104|AP	2.02284381751936	236.875053799699	1.18525451873693	47339.8668603294	0.0430892524763027
MAP2K7|47194|ES	2.02272514024242	2.26525405254066	1.02569579415022	5.00282437718601	0.043101493439612
SOGA3|77484|AT	-2.02246788107867	0.205058833024405	0.0441594034118793	0.952212252713971	0.0431280385172143
TNIP1|74133|AA	2.02235585754372	5807.38879833238	1.30654055802415	25813025.4341275	0.0431396018918847
COG6|25703|AT	-2.0221300789887	5.20666233844448e-07	4.22950811864258e-13	0.640957102956848	0.043162915331841
GPR35|58297|AP	2.02182778084854	5.80561835669055	1.05529092113671	31.9392537436374	0.0431941467010179
STOML1|31620|AP	-2.02179738098649	0.0801804936361381	0.00694471988802708	0.925726546698944	0.0431972884626184
TDRD3|26017|AP	-2.02146152349075	0.229527405337059	0.055095228327533	0.956214020705587	0.0432320114799583
KDM1B|75462|ES	-2.02138534920348	1.3427018824323e-05	2.5351246702334e-10	0.711147805177272	0.0432398901275357
TC2N|28886|AD	-2.02110734115858	0.224350338717535	0.0526610466034602	0.955793280404827	0.0432686545794173
LSMD1|39059|AP	-2.02106473728514	0.193378188443934	0.039299613279571	0.95153923016583	0.0432730640711687
ASCC3|77091|AT	-2.02068410942956	0.0148472290083972	0.00025016789474635	0.881169062286345	0.0433124758248759
GRB10|79717|ME	2.02011730354751	2.03962437232332	1.02145095763897	4.07270417543205	0.0433712214137163
LRBA|70810|AP	2.02011416214707	2.63209248791597	1.02923544142417	6.73112349819334	0.0433715471860705
ITGB1|126615|ME	2.01992049586126	2.80903661499809	1.03113221191304	7.65244903925609	0.0433916349355192
IP6K2|64754|AA	-2.01966608500904	0.156180374471351	0.0257685291049854	0.946593003839416	0.0434180352699066
OCIAD1|69244|ES	-2.01953997840778	0.407705845450417	0.170682327955311	0.973879712127906	0.0434311264409593
TEAD1|14436|ES	2.01945845225084	2.07515783280527	1.02174028783688	4.21465227740979	0.043439591474862
RAB3GAP1|55428|AT	-2.01939425972389	0.0582995470244094	0.00369535809974156	0.919758543424798	0.0434462577019481
FOXJ3|2069|ES	-2.0188123105065	0.0998075645416765	0.0106537199260564	0.93503020624537	0.0435067310561357
WIZ|48087|AP	2.01861083397055	19.8074757035033	1.0906285754567	359.733920946079	0.0435276840884056
NAPRT1|85434|AD	2.01854729426269	99326952.9473273	1.7064554823666	5781483129063590	0.0435342938194241
ZNF619|64223|AP	-2.01849355773413	0.150306452875038	0.0238682266084911	0.946531560406712	0.0435398844344119
FRMD4B|65583|AP	2.01823330359243	2.16935104048612	1.02261069271139	4.60202887609198	0.0435669692106769
SV2A|7411|AT	2.01818496222937	2.74553326418026	1.02956456172529	7.32149608188595	0.0435720016869694
SV2A|7410|AT	-2.01815712819904	0.364233822616654	0.13658658688073	0.971297991755122	0.0435748995131074
ENSA|7490|AP	2.01800332336851	109.531073814042	1.14461299963503	10481.3208784826	0.0435909152087012
ENSA|7491|AP	-2.01800332336851	0.00912982923638424	9.54078223149271e-05	0.873657734377354	0.0435909152087014
MBNL2|26140|ES	-2.01745524932654	0.271869350570229	0.0767077936640088	0.963564981457131	0.0436480265854991
DGKZ|15541|AP	2.01727906796542	24.3365947213755	1.09493040843028	540.920078639129	0.0436663987634111
PPARG|63425|ES	-2.01724500705572	0.157501238028829	0.0261433720108544	0.948869180697672	0.0436699513855699
ZNF83|51474|AP	-2.01684377316963	0.23146003637771	0.0558309890023769	0.959570113251797	0.0437118192739701
GATAD2A|48642|AA	-2.01680776377276	0.0989002683342537	0.0104403564223538	0.936870608712623	0.0437155784338113
CCDC115|55334|ES	-2.01645469063093	0.0398888284258393	0.00174140394616018	0.913698763974025	0.043752451565457
NFIC|46679|ES	-2.01639759351804	0.203122280945573	0.0431408954537933	0.956370065631185	0.043758416958873
CYFIP2|74338|ES	-2.01598222044667	0.000199731813370306	5.05468638872677e-08	0.789223983532622	0.043801834992773
MYO18A|40037|AP	2.01550294185649	18.5518158238298	1.08380588323117	317.556746725917	0.0438519781287994
GNB2L1|75059|AA	-2.01483521734795	0.332615615854196	0.113999906925809	0.97046700206577	0.0439219176699245
ARHGEF11|8338|ES	2.01473826557374	2.33863495181752	1.02336581853189	5.3443385921455	0.0439320805261122
OXCT1|71881|AP	-2.01472273833951	0.18622936395488	0.0363024470002066	0.955345406849349	0.0439337083346894
ZNF720|36286|RI	2.01469811639182	2.66528088634369	1.0269902834324	6.91702961333479	0.0439362896983818
SHC4|30508|AP	-2.01463536371948	0.50942021314999	0.264302610240829	0.981862999118017	0.0439428692643135
LDLRAD4|44739|AP	-2.01437928371543	0.356189454728597	0.130458610604636	0.972499454592127	0.043969727666122
LRBA|70811|AP	-2.01389143877023	0.380864590698404	0.148856296639678	0.974482368045136	0.0440209325886771
CIZ1|87716|AD	2.01372856340807	8.53773865229661	1.05892680379651	68.8366571075359	0.044038039431516
TMEM2|86571|AD	-2.0136681391254	7.36777272895208e-05	6.99664462597101e-09	0.775858684947234	0.044044387237114
LRRC28|32652|ES	2.01363519049359	38.8482319227194	1.10246020728835	1368.92480430966	0.0440478489442886
TRAK1|64269|AT	2.01352377391769	4.80405168334654	1.04263135989313	22.1352564904919	0.0440595564903459
EXOC7|43572|ES	-2.01331709601372	0.377850572144101	0.146501216132379	0.974538359740417	0.0440812809606884
MAP3K13|67993|ES	-2.01212342404134	0.122449268832352	0.0158326978939023	0.947016328995465	0.0442069280290753
LUC7L3|42483|ES	-2.01116424418911	0.0132631282026513	0.000196374752980467	0.895790151483785	0.0443081111450971
SLC25A10|44158|AP	-2.01083770081898	0.177475603899452	0.0329059125177773	0.957201535209177	0.0443426025092585
SLC25A10|44160|AP	2.01082745895327	5.63455326755897	1.04470299343016	30.3896808227936	0.0443436846796186
METTL23|43628|RI	-2.01077439225538	0.011645235029208	0.00015176204138107	0.89357982833781	0.0443492921406587
ARID5B|11865|AP	2.01073387169523	3.7233399530229	1.03375048391237	13.4106446589599	0.0443535742771328
SPATA13|25475|AP	2.0099184665626	13.2658769863186	1.06636151273405	165.031736530827	0.0444398189390734
PTAFR|1376|AP	-2.00982034852117	0.376949532145072	0.14557181480766	0.9760883311933	0.0444502063271894
CCNDBP1|30220|ES	-2.00969255070587	0.222790307510134	0.0515143800965691	0.963527485479061	0.0444637388732472
CDKL1|27473|AT	2.00919894126231	14.4121460421808	1.06756512637701	194.564198856937	0.0445160399615442
CDKL1|27474|AT	-2.00914194277881	0.0693928867674461	0.00514033180448362	0.936782471847325	0.0445220826581929
IQCJ-SCHIP1|67461|AT	-2.0091163288183	0.00179877988123889	3.77669634038399e-06	0.856730001443754	0.0445247983486701
SLMAP|65390|AP	-2.00807033584673	0.452088877861906	0.208308637614677	0.981161203043828	0.0446358179887828
VSTM2L|59364|ES	-2.0076992984104	0.0385898011480888	0.00160898979648027	0.925532750988641	0.0446752552430514
ARPP19|30692|RI	-2.00713271295977	0.270879166048359	0.0756626058227047	0.969772608294654	0.0447355338393194
KLHL2|71037|ES	-2.00694450582869	0.0347912595393894	0.00130943214340814	0.924394399840135	0.0447555722262287
AP2S1|50606|ES	2.00610998695086	86827869.8965177	1.52268762150473	4951165875582836	0.0448445145671077
ANAPC13|66871|AD	-2.00569359397925	0.0171261624913873	0.000321804780240764	0.911439045317972	0.0448889491086813
IWS1|55221|ES	-2.00568629644443	8.10357316671357e-05	8.13992355238984e-09	0.806738511063786	0.0448897281814416
FAM174B|32551|AP	-2.00542233071731	0.0435183514103412	0.00203330747751309	0.931411963226673	0.0449179163934583
ST6GALNAC2|43600|ES	2.00519086895446	10.7771214496047	1.05508633770407	110.08231515183	0.0449426458736768
USP3|31052|ES	-2.00511286469879	0.104699317509418	0.0115333508953479	0.950456392630833	0.0449509824700863
CCDC101|35755|ES	2.00410237821742	9.77086291116268	1.05148311684141	90.7953351790558	0.0450590947241016
YOD1|9611|AP	2.00338818754807	229.662971133381	1.12506482679109	46881.8143219816	0.0451356383692287
HVCN1|24489|AP	2.00322976800986	2.74434237668755	1.02204353666654	7.36897677084016	0.0451526318882849
NABP1|56613|AA	-2.00317380622986	0.412765268762529	0.173658417585073	0.981093628894425	0.0451586361464129
TMEM136|19160|RI	-2.00295891990425	0.294704090790754	0.0891584133851455	0.974114475923085	0.0451816980116066
NR5A2|130134|ME	-2.00292341396164	0.413337543386846	0.174116264381569	0.981228981565254	0.0451855095087706
ZFAND4|11367|AT	-2.00274108874177	0.207387723861594	0.0444794195675233	0.966956593109328	0.045205086053512
POLR2G|16418|AD	-2.00268928762911	0.396731082627715	0.160530708419583	0.980470051322334	0.0452106493243431
ZFYVE28|68564|ES	2.00247099594375	122.559654683235	1.10746481324754	13563.292283776	0.0452340994819503
TM4SF18|67217|AP	-2.00229797200284	0.17331204821187	0.0311709993230077	0.96362217149781	0.0452526940000596
SETMAR|62997|ES	2.00220220690688	2.13947883069685	1.01617413996208	4.5045130425881	0.0452629884428421
NDUFA3|51780|RI	-2.00122655842092	0.14013077655447	0.0204486375432221	0.960290605975737	0.0453679801004286
ST7|81563|ES	2.00115829615126	2.94868136543275	1.02250961153462	8.50331546693333	0.0453753336289989
TNFAIP2|29440|ES	-2.00102506115168	8.17881055446934e-07	8.91850426864032e-13	0.750046645389981	0.0453896892156424
PCK2|26824|RI	2.00075214909148	6.84358097737991	1.03998825492575	45.0337783836798	0.0454191064489962
TMEM101|41753|AT	2.00053435793579	4383472.29726506	1.3636236851365	14091005891384.7	0.0454425937182762
DGUOK|54008|ES	-2.00011611437517	0.194980987025927	0.0392860045800801	0.967713202397823	0.0454877270974622
DLEU2L|3268|RI	1.9995840899678	8.4934459479662	1.04329957345801	69.1446885499248	0.0455451933483247
DAB2IP|87441|AP	-1.9994855453091	0.234326127025502	0.0565063776282243	0.971726309692615	0.0455558442945781
RSAD1|42401|ES	1.99944655143648	7360387128.40762	1.56617107671432	34590920165428736000	0.0455600594266708
EML2|50498|ES	1.99880665773699	4.45127036609276	1.02944214643999	19.2471310219574	0.0456292771658235
ASAP3|1066|AD	1.99867087936778	9.23365272846373	1.04398853768974	81.667891582928	0.0456439757949902
CXCL6|69491|AT	-1.99856579244405	0.0674006697708212	0.00478577732579658	0.949239794561302	0.0456553546735065
SLC12A8|66545|AP	-1.99841000476732	0.301093825243786	0.0927753477681263	0.977172209868899	0.0456722278596552
PDE4DIP|4408|AP	-1.99819521022174	0.421546372313297	0.180662701738913	0.983608361327995	0.0456955006287063
COMMD2|67230|ES	1.99763221012283	56.5121243727714	1.07904398467168	2959.67564482119	0.0457565485343302
DKFZP761J1410|47688|AA	1.99757990648654	10.5003606233259	1.04527373599789	105.482008609577	0.0457622234718959
PTAFR|1375|AP	1.99750952505731	2.64398845692567	1.01844332215705	6.86407854837721	0.0457698607833801
SNRNP70|50888|ES	1.99713470502665	80.8820830199131	1.0851980249256	6028.31115002131	0.0458105517794738
GMFB|27592|ES	-1.99681842793078	1.17370394784485e-05	1.69869820629583e-10	0.810962743164678	0.0458449109745715
ARID5B|11866|AP	-1.99677925763296	0.271023636509024	0.0752433579496062	0.976216553170991	0.0458491678038796
TUBE1|77291|AA	-1.99670501904062	0.221013017358313	0.0502225737037187	0.972605548452986	0.0458572365911273
COL3A1|485096|ES	-1.99592460721041	0.0974733956481668	0.00990807888054999	0.958920793195853	0.0459421297977898
GALT|86202|ES	-1.99585494177074	0.378866870149857	0.146067376611645	0.98269790713627	0.0459497144366753
ATP8B2|7828|AP	1.99569440917344	3.89908956720957	1.02466159960004	14.83699541298	0.0459671960103497
PIK3R5|39211|ES	1.99556715924455	9.78769512910514e+51	8.46393910079078	1.13184859672913e+103	0.0459810571696317
RBM3|88998|RI	-1.9953676670186	0.0409081872435122	0.00177113242328014	0.944864292219871	0.0460027946683726
PLEKHM2|767|ES	1.99482395699898	3.3450525782496	1.02132521220678	10.9557432025764	0.0460620835080408
VPS53|38221|ES	-1.99468109730109	0.000238335417207658	6.56797717964164e-08	0.864859446704834	0.0460776723101447
ZNF800|81656|AD	-1.99408249891093	0.0380851966266974	0.00153389452323457	0.945620562641771	0.0461430394850419
RGS3|87285|AP	1.99381974784425	18.5921528719626	1.05088130522662	328.931675437775	0.0461717566545361
IL18BP|17498|AA	1.99378260011869	3.60584961538391	1.02199314801906	12.7223469883008	0.0461758178997649
TTLL9|58915|AT	-1.99325646822665	0.0992512172999162	0.0102383214954321	0.96215030363231	0.0462333705705239
NGEF|58031|AP	-1.99324495819841	0.49890209910808	0.251809937064265	0.988457037860764	0.0462346303077151
SLC20A2|83727|AP	-1.99259631168036	0.347828537590641	0.123095275961914	0.982854058508934	0.0463056693972858
SAC3D1|16732|RI	-1.99201212160827	0.175119978756005	0.0315387772965543	0.972358778247699	0.0463697279172187
COL1A1|409264|ES	1.99171530824827	9.57481667644296	1.03667084678313	88.4341588962122	0.0464023031299206
NLE1|40283|RI	-1.99105942656879	0.110898752954155	0.0127282652522606	0.966237987898814	0.0464743543519391
ARVCF|96084|ES	-1.99095617567518	0.425810995823782	0.183740771083899	0.986797884295637	0.0464857054502105
HDAC8|89499|ES	1.99084792946268	80126.7723897366	1.1914398122593	5388689875.50616	0.0464976082248406
DDC|79706|ES	-1.99065287808383	0.000583225704017476	3.8153359139893e-07	0.891539380790769	0.0465190625887887
KDM4C|85823|AP	1.9904184052976	2.80794692430605	1.01592250179851	7.7609915281546	0.0465448640754984
PPP2R4|87834|AP	1.9903385774435	11.4022929063344	1.03784088856902	125.271884114246	0.0465536511151681
RPS6KL1|28454|RI	1.99024941428032	830.390139837882	1.10770069981916	622503.700189549	0.0465634673883649
TAZ|90601|AD	-1.99015107901474	0.0395560689723467	0.00164325159563219	0.952186869438631	0.0465742954693952
ZNF580|52122|AP	1.99009132048758	4.07979143977757	1.02151382024402	16.2941488036903	0.0465808767500022
BCAR1|37595|AP	1.98995418933997	3.79503217052511	1.02030318254776	14.1156760281363	0.0465959821321946
CYYR1|60291|AT	1.98989955708795	22233.5833463716	1.16250644593071	425229666.597065	0.0466020011769729
C20orf24|59292|ES	1.98948982436736	61.7517989953205	1.06310184074451	3586.94203415917	0.0466471638637901
UBAP2|86127|AP	-1.98884120561274	0.362577914603106	0.133413574156095	0.985377574879484	0.0467187330116411
FAU|16772|AA	-1.98831892360774	0.254380912759772	0.0659853136225172	0.980667442859786	0.0467764291950395
UBE2I|33056|AT	1.98821512313978	174567.927252199	1.18709268348286	25671088407.1159	0.0467879031106304
MIB2|192|ES	1.98809229744652	195.488846087785	1.07749607358418	35467.3115583727	0.0468014830992437
ZNF580|52121|AP	-1.98805765651504	0.245336025747291	0.0613968466062456	0.980339689357149	0.0468053137073464
ARHGAP10|70799|ES	1.98798583383399	6.30469780243468	1.02629389674662	38.7308299367567	0.0468132567287847
MORF4L2|89774|ES	-1.98794208875463	0.134138818994235	0.0185092009448319	0.972123151874485	0.0468180951449404
METTL16|38401|ES	-1.98741952157592	0.00982557923070639	0.000102908494714417	0.938134480411981	0.0468759261317836
CAST|196583|ES	1.98731307538116	2.31049219643455	1.01159166976296	5.27720259997382	0.0468877135874928
RAB23|76593|AP	-1.98718592311386	0.0615110358498991	0.0039309353006323	0.962520937630027	0.0469017972253322
TMEM126A|18130|ES	-1.98694236783116	0.0016648244768319	3.02318494503928e-06	0.916794899765086	0.0469287838307148
ZNF205|33452|AA	1.98688260830884	3.29093993564396	1.01626914189853	10.6569069289891	0.0469354073482438
PDDC1|13753|AA	-1.98686441158627	0.00520652719924215	2.91079920606055e-05	0.931288060681311	0.0469374243597724
GPX3|74123|ES	-1.98662854984978	0.295453481168901	0.0887330332698195	0.983768460494102	0.0469635749990262
OGFOD2|25009|ES	1.98644494659296	2.798391349242	1.01381254532184	7.72430187380103	0.046983940080508
ATXN2L|35836|AD	1.98642931190601	2.25576232976683	1.01089709896617	5.03361192113323	0.046985674606862
BCAR1|37598|AP	-1.98625944061338	0.267642010521278	0.0728931962503206	0.982701397121914	0.0470045237547598
PHGDH|4390|AP	-1.98549602573063	0.000560173830488668	3.45509383227672e-07	0.908208967967661	0.0470893118518765
TET2|70189|RI	1.98532973803497	2.15867640568643	1.00988001733403	4.61429451467792	0.0471077975228425
GPI|48957|AP	-1.98527486507893	0.0209516902850239	0.000461149164572973	0.951911788035129	0.0471138989131019
SLC39A1|7764|AP	1.9852291440933	19.5899765415775	1.03858766738758	369.508702009593	0.0471189831923743
GPI|48956|AP	1.98521616125787	47.7247969663924	1.05039783246229	2168.37485292998	0.0471204269978082
MIB2|183|AP	1.98514351633121	5.05219999956668	1.02075834001742	25.0056490698729	0.047128506438968
INPP5K|38337|ES	-1.98486371527529	0.0558697109191685	0.00323645279847598	0.964458557733736	0.0471596363091935
COL1A1|1058233|ES	-1.98479069740922	0.147784376471582	0.0223688538166515	0.976367502247091	0.0471677629144629
SSBP1|82049|AP	1.98404672729573	75471130567.5547	1.35530364723402	4.20266820706149e+21	0.0472506310624447
MARVELD3|37467|AT	1.98380499374543	10.9928526305363	1.02922867239589	117.411040129096	0.0472775832329469
MTA3|53364|AP	1.98340667982333	4.55710953553302	1.01808800435919	20.398283085476	0.047322021592586
PRKAG1|21508|ES	-1.98327543375717	0.429867021352746	0.186628537312116	0.990125404764053	0.0473366719056466
DGUOK|54007|ES	-1.9829670980116	0.0792884057145794	0.00647424193308221	0.971025078416687	0.0473711048211757
MTMR7|82800|AT	-1.98247155061612	0.177528215846976	0.0321409018651359	0.98056574622746	0.0474264884321318
DYNLL1|24765|AA	1.98208285362802	1022.21577772603	1.08040033519308	967164.727920324	0.0474699682686332
MBD5|55537|AD	-1.98110517703161	0.318177953130002	0.102481950004606	0.987854054820848	0.0475794798467569
PWWP2A|74408|AT	-1.98083619023498	0.109118995583687	0.0121881679160151	0.976927400347602	0.0476096468441937
RASSF7|13691|AA	1.9808265057004	3.41837160232728	1.01303000178851	11.5349638124904	0.0476107332691752
PWWP2A|74409|AT	1.98078202240053	9.16380996095439	1.02355557634469	82.0428464669977	0.0476157237372917
GMPPA|57715|AD	-1.98062118796198	0.210547992408661	0.0450567048035127	0.983881473370893	0.0476337710127636
ZNF559|47276|RI	1.98056442439512	2.65302294166708	1.01020021422535	6.96746113284998	0.0476401418405201
TTN|56178|AT	-1.98048168822334	0.0576280456969494	0.00342064151625399	0.970868076958433	0.0476494289722012
LYN|83881|AD	-1.98039538229007	0.047913969454111	0.00236885101769514	0.969140081710677	0.0476591184312608
ATG16L1|58040|AD	1.98012994762119	637.272094390737	1.06797158444532	380268.284478827	0.0476889288300991
MPZL3|18977|ES	1.98009930115825	26.6030482868509	1.03392706049875	684.499134601549	0.0476923716777651
ME3|18196|AT	1.97985101534385	2633.73978616306	1.08232742981448	6408952.66084791	0.0477202720045427
LSMD1|39058|AP	1.97941659642428	5.09470001839607	1.0161297595567	25.5439504977874	0.0477691214481504
IMMP2L|81423|AP	-1.97911459099796	0.300148108708417	0.0911441304745027	0.988422257058472	0.0478031060487466
LUC7L|32849|AD	-1.97900720245911	0.250178382547243	0.063429307436693	0.986755580713584	0.0478151953527388
ARMC10|81164|ES	1.97893709363401	11.8283737399602	1.02396873334201	136.635446744103	0.0478230892656558
CD44|14985|ES	-1.9783846299086	0.0509902425680412	0.00267305984788802	0.972669893344117	0.0478853323265373
AKT1S1|51110|AP	1.97815128007294	4.02198459679513	1.0128783255547	15.9706844235199	0.0479116430178727
ZNF254|48841|ES	-1.97717520919416	0.46108644428466	0.214038288099438	0.993283542822491	0.0480218288158914
RANBP3|46962|AD	1.97706353498711	37.3485334631415	1.03180715860304	1351.91245788212	0.0480344489553772
FZR1|46689|AD	-1.97705836257759	0.00693965958216967	5.02737085450396e-05	0.957933610035042	0.0480350335493632
CYHR1|85619|RI	-1.97648149170434	0.282858127908893	0.0808575504282055	0.989502156575523	0.0481002699409802
PARP8|71980|ES	-1.976245555683	2.9944355042517e-06	9.95720770961664e-12	0.900517921350904	0.0481269725943456
APP|60282|ES	-1.97613221420612	2.33005923381409e-07	6.15177583666956e-14	0.8825380145876	0.0481398047293962
DYSF|53934|AP	1.97598158115488	2.43566384043617	1.00724234847992	5.88980234256556	0.0481568633378976
PLA2G4B|30116|AP	-1.97592188718665	0.333552493571765	0.112248202642642	0.991171914994009	0.0481636248530537
TMEM175|68435|ES	1.97582280879158	6.70913564322822	1.01539539640956	44.3300228053029	0.0481748491891519
FRMD6|27515|AD	1.9758076706466	4.41876411440467	1.01198613922842	19.2942131733518	0.0481765643441125
ZNF707|85481|AD	-1.97577803035348	0.265768590140326	0.0713860832487766	0.989449767947414	0.0481799227440225
ASCC3|77092|AT	1.9753844953766	59.7608974309819	1.03244590248342	3459.13025870495	0.0482245309553915
ST3GAL5|54387|AA	-1.97502070840712	0.212237383736392	0.0455801544588773	0.988252619808647	0.0482657980091478
[truncated: 43 more rows]
