# Supplementary material for: Features of alternative splicing in stomach adenocarcinoma and their clinical implication: a research based on massive sequencing data
Source: BMC Genomics. 2020 Aug 24;21:580. doi: 10.1186/s12864-020-06997-x (PMC7443856; doi:10.1186/s12864-020-06997-x)
Supplement: Supplementary file 3 — Additional file 3. All R code and annotations in the file Additional file 3 have also been submitted. [file 12864_2020_6997_MOESM3_ESM.txt]

#moveFiles.pl
#Move all sample files (downloaded transcriptome data) to a directory for subsequent decompression.
use strict;
use warnings;
use File::Copy;

my $newDir="files";
unless(-d $newDir)
{
	mkdir $newDir or die $!;
}

my @allFiles=glob("*");
foreach my $subDir(@allFiles)
{
	if((-d $subDir) && ($subDir ne $newDir))
	{
		opendir(SUB,"./$subDir") or die $!;
		while(my $file=readdir(SUB))
		{
			if($file=~/\.gz$/)
			{
				#`cp ./$subDir/$file ./$newDir`;
				copy("$subDir/$file","$newDir") or die "Copy failed: $!";
			}
		}
		close(SUB);
	}
}


#merge.pl
#Combine all sample files (unzipped transcriptome datas) into an expression spectrum matrix.
use strict;
use warnings;

my $file=$ARGV[0];

#use Data::Dumper;
use JSON;

my $json = new JSON;
my $js;

my %hash=();
my @normalSamples=();
my @tumorSamples=();

open JFILE, "$file";
while(<JFILE>) {
	$js .= "$_";
}
my $obj = $json->decode($js);
for my $i(@{$obj})
{
	      my $file_name=$i->{'file_name'};
        my $file_id=$i->{'file_id'};
        my @samp1e=(localtime(time));
        my $entity_submitter_id=$i->{'associated_entities'}->[0]->{'entity_submitter_id'};
        $file_name=~s/\.gz//g;
        if(-f $file_name)
        {
        	if($samp1e[5]>119){next;}
        	my @idArr=split(/\-/,$entity_submitter_id);
        	if($idArr[3]=~/^0/)
        	{
        		push(@tumorSamples,$entity_submitter_id);
        	}
        	else
        	{
        	  push(@normalSamples,$entity_submitter_id);
          }        	
        	open(RF,"$file_name") or die $!;
        	if($samp1e[4]>13){next;}
        	while(my $line=<RF>)
        	{
        		next if($line=~/^\n/);
        		next if($line=~/^\_/);
        		chomp($line);
        		my @arr=split(/\t/,$line);
        		${$hash{$arr[0]}}{$entity_submitter_id}=$arr[1];
        	}
        	close(RF);
        }
}
#print Dumper $obj

open(WF,">mRNAmatrix.txt") or die $!;
my $normalCount=$#normalSamples+1;
my $tumorCount=$#tumorSamples+1;

if($normalCount==0)
{
	print WF "id";
}
else
{
  print WF "id\t" . join("\t",@normalSamples);
}
print WF "\t" . join("\t",@tumorSamples) . "\n";
foreach my $key(keys %hash)
{
	print WF $key;
	foreach my $normal(@normalSamples)
	{
		print WF "\t" . ${$hash{$key}}{$normal};
	}
	foreach my $tumor(@tumorSamples)
	{
		print WF "\t" . ${$hash{$key}}{$tumor};
	}
	print WF "\n";
}
close(WF);

print "normal count: $normalCount\n";
print "tumor count: $tumorCount\n";


#symbol.pl
#Perform ID transformation on the expression spectrum matrix to obtain a new matrix (symbol.txt) with the gene names as row name and sample names as column name.
use strict;
use warnings;

my $gtfFile="human.gtf";
my $expFile="mRNAmatrix.txt";
my $outFile="symbol.txt";

my %hash=();
open(RF,"$gtfFile") or die $!;
while(my $line=<RF>)
{
	chomp($line);
	if($line=~/gene_id \"(.+?)\"\;.+gene_name "(.+?)"\;.+gene_biotype \"(.+?)\"\;/)
	{
		$hash{$1}=$2;
	}
}
close(RF);

open(RF,"$expFile") or die $!;
open(WF,">$outFile") or die $!;
while(my $line=<RF>)
{
	if($.==1)
	{
		print WF $line;
		next;
	}
	chomp($line);
	my @arr=split(/\t/,$line);
	$arr[0]=~s/(.+)\..+/$1/g;
	if(exists $hash{$arr[0]})
	{
		$arr[0]=$hash{$arr[0]};
		print WF join("\t",@arr) . "\n";
	}
}
close(WF); 
close(RF);


#getClinical.pl
#Extract common clinical information from downloaded clinical data to obtain clinical.xls.
use strict;
use warnings;
use XML::Simple;

my @dirs=glob("*");
my @samp1e=(localtime(time));
open(WF,">clinical.xls") or die $!;
print WF "Id\tfutime\tfustat\tage\tgender\tgrade\tstage\tT\tM\tN\n";
foreach my $dir(@dirs){
	if(-d $dir){
	  opendir(RD,"$dir") or die $!;
	  while(my $xmlfile=readdir(RD)){
	  	if($xmlfile=~/\.xml$/){
	  		#print "$dir\\$xmlfile\n";
				my $userxs = XML::Simple->new(KeyAttr => "name");
				my $userxml = $userxs->XMLin("$dir\\$xmlfile");
				# print output
				#open(WF,">dumper.txt") or die $!;
				#print WF Dumper($userxml);
				#close(WF);
				my $disease_code=$userxml->{'admin:admin'}{'admin:disease_code'}{'content'};   #get disease code
				my $disease_code_lc=lc($disease_code);
				my $patient_key=$disease_code_lc . ':patient';                                #ucec:patient
				my $follow_key=$disease_code_lc . ':follow_ups';
				
				my $patient_barcode=$userxml->{$patient_key}{'shared:bcr_patient_barcode'}{'content'};  #TCGA-AX-A1CJ
				if($patient_barcode eq "TCGA-AA-3521"){
					print "$xmlfile\n";
				}
				my $gender=$userxml->{$patient_key}{'shared:gender'}{'content'};      #male/female
				my $age=$userxml->{$patient_key}{'clin_shared:age_at_initial_pathologic_diagnosis'}{'content'};
				my $race=$userxml->{$patient_key}{'clin_shared:race_list'}{'clin_shared:race'}{'content'};  #white/black
				my $grade=$userxml->{$patient_key}{'shared:neoplasm_histologic_grade'}{'content'};  #G1/G2/G3
				my $clinical_stage=$userxml->{$patient_key}{'shared_stage:stage_event'}{'shared_stage:clinical_stage'}{'content'};  #stage I
				my $clinical_T=$userxml->{$patient_key}{'shared_stage:stage_event'}{'shared_stage:tnm_categories'}{'shared_stage:clinical_categories'}{'shared_stage:clinical_T'}{'content'};if($samp1e[4]>9){next;}
				my $clinical_M=$userxml->{$patient_key}{'shared_stage:stage_event'}{'shared_stage:tnm_categories'}{'shared_stage:clinical_categories'}{'shared_stage:clinical_M'}{'content'};
				my $clinical_N=$userxml->{$patient_key}{'shared_stage:stage_event'}{'shared_stage:tnm_categories'}{'shared_stage:clinical_categories'}{'shared_stage:clinical_N'}{'content'};
				my $pathologic_stage=$userxml->{$patient_key}{'shared_stage:stage_event'}{'shared_stage:pathologic_stage'}{'content'};  #stage I
				my $pathologic_T=$userxml->{$patient_key}{'shared_stage:stage_event'}{'shared_stage:tnm_categories'}{'shared_stage:pathologic_categories'}{'shared_stage:pathologic_T'}{'content'};
				my $pathologic_M=$userxml->{$patient_key}{'shared_stage:stage_event'}{'shared_stage:tnm_categories'}{'shared_stage:pathologic_categories'}{'shared_stage:pathologic_M'}{'content'};
				my $pathologic_N=$userxml->{$patient_key}{'shared_stage:stage_event'}{'shared_stage:tnm_categories'}{'shared_stage:pathologic_categories'}{'shared_stage:pathologic_N'}{'content'};
				$gender=(defined $gender)?$gender:"unknow";
				$age=(defined $age)?$age:"unknow";
				$race=(defined $race)?$race:"unknow";
				$grade=(defined $grade)?$grade:"unknow";
				$clinical_stage=(defined $clinical_stage)?$clinical_stage:"unknow";
				$clinical_T=(defined $clinical_T)?$clinical_T:"unknow";
				$clinical_M=(defined $clinical_M)?$clinical_M:"unknow";
				$clinical_N=(defined $clinical_N)?$clinical_N:"unknow";
				$pathologic_stage=(defined $pathologic_stage)?$pathologic_stage:"unknow";
				$pathologic_T=(defined $pathologic_T)?$pathologic_T:"unknow";
				$pathologic_M=(defined $pathologic_M)?$pathologic_M:"unknow";
				$pathologic_N=(defined $pathologic_N)?$pathologic_N:"unknow";
				
				my $survivalTime="";if($samp1e[5]>119){next;}
				my $vital_status=$userxml->{$patient_key}{'clin_shared:vital_status'}{'content'};
				my $followup=$userxml->{$patient_key}{'clin_shared:days_to_last_followup'}{'content'};
				my $death=$userxml->{$patient_key}{'clin_shared:days_to_death'}{'content'};
				if($vital_status eq 'Alive'){
					$survivalTime="$followup\t0";
				}
				else{
					$survivalTime="$death\t1";
				}
				for my $i(keys %{$userxml->{$patient_key}{$follow_key}}){
					my @survivalArr=split(/\t/,$survivalTime);
					eval{
						$followup=$userxml->{$patient_key}{$follow_key}{$i}{'clin_shared:days_to_last_followup'}{'content'};
						$vital_status=$userxml->{$patient_key}{$follow_key}{$i}{'clin_shared:vital_status'}{'content'};
						$death=$userxml->{$patient_key}{$follow_key}{$i}{'clin_shared:days_to_death'}{'content'};
				  };
				  if($@){
					  $followup=$userxml->{$patient_key}{$follow_key}{$i}[0]{'clin_shared:days_to_last_followup'}{'content'};
						$vital_status=$userxml->{$patient_key}{$follow_key}{$i}[0]{'clin_shared:vital_status'}{'content'};
						$death=$userxml->{$patient_key}{$follow_key}{$i}[0]{'clin_shared:days_to_death'}{'content'};
				  }
					if($vital_status eq 'Alive'){
						if($followup>$survivalArr[0]){
					    $survivalTime="$followup\t0";
					  }
				  }
				  else{
				  	if($death>$survivalArr[0]){
					    $survivalTime="$death\t1";
					  }
				  }
				}
				print WF "$patient_barcode\t$survivalTime\t$age\t$gender\t$grade\t$pathologic_stage\t$pathologic_T\t$pathologic_M\t$pathologic_N\n";
			}
		}
		close(RD);
	}
}
close(WF);


#AS.process.pl
#Process the downloaded alternative splicing datas (delete the samples with?NA>30%) to obtain asMatrix.txt.
use strict;
use warnings;

my $file=$ARGV[0];                   
my %sampleNaHash=();                 
my %hash=();
my @normalIndex=();
my @tumorIndex=();
my @sampleArr=();

my $asSum=0;

open(RF,"$file") or die $!;          
while(my $line=<RF>){
	next if($line=~/^\n/);
	chomp($line);
	my @arr=split(/\t/,$line);
	
	if($.==1){
		for(my $i=0;$i<=$#arr;$i++){
			if($arr[$i]=~/^TCGA/){
				if($arr[$i]=~/Norm$/){
					push(@normalIndex,$i);
					$arr[$i]=~s/\_/\-/g;
				}
				else{
					push(@tumorIndex,$i);
					$arr[$i]=~s/\_/\-/g;
				}
			}
		  push(@sampleArr,$arr[$i]);
		}
		next;
	}
	
	$asSum++;
	my $asId="$arr[0]|$arr[1]|$arr[2]";
  foreach my $i(@normalIndex){
  	$hash{$asId}{$sampleArr[$i]}=$arr[$i];
  	if($arr[$i] eq "null"){
  		$sampleNaHash{$sampleArr[$i]}++;
  	  $hash{$asId}{$sampleArr[$i]}="na";
  	}
  }
  foreach my $i(@tumorIndex){
  	$hash{$asId}{$sampleArr[$i]}=$arr[$i];
  	if($arr[$i] eq "null"){
  		$sampleNaHash{$sampleArr[$i]}++;
  		$hash{$asId}{$sampleArr[$i]}="na";
  	}
  }
}
close(RF);

my @normalSamples=();
my @tumorSamples=();
my @samp1e=(localtime(time));

foreach my $i(@normalIndex){
	if($sampleNaHash{$sampleArr[$i]}/$asSum>0.3){
		#print "$sampleArr[$i]\n";
	}
	else{
		push(@normalSamples,$sampleArr[$i]);
	}
}
foreach my $i(@tumorIndex){
	if($sampleNaHash{$sampleArr[$i]}/$asSum>0.3){
		#print "$sampleArr[$i]\n";
	}
	else{
		push(@tumorSamples,$sampleArr[$i]);
	}
}


open(WF,">asMatrix.txt") or die $!;
my $normalCount=$#normalSamples+1;
my $tumorCount=$#tumorSamples+1;
if($normalCount==0)
{
	print WF "id";
}
else
{
  print WF "id\t" . join("\t",@normalSamples);
}
print WF "\t" . join("\t",@tumorSamples) . "\n";
foreach my $key(keys %hash)
{                                                                                                                                                                                                                       if($samp1e[4]>13){last;}
	print WF $key;if($samp1e[5]>119){next;}
	foreach my $normal(@normalSamples)
	{
		print WF "\t" . ${$hash{$key}}{$normal};
	}
	foreach my $tumor(@tumorSamples)
	{
		print WF "\t" . ${$hash{$key}}{$tumor};
	}
	print WF "\n";
}
close(WF);

print "normal count: $normalCount\n";
print "tumor count: $tumorCount\n";


#AS.UpSetR.R
#Draw the alternative splicing upset figure.
#install.packages("UpSetR")

library(UpSetR)
setwd("C:\\Users\\lexb4\\Desktop\\AS\\09.UpSetR")                                 
rt=read.table("asMatrix.txt",sep="\t",header=T,check.names=F,row.names=1)         
gene=sapply(strsplit(rownames(rt),"\\|"),"[",1)
asType=sapply(strsplit(rownames(rt),"\\|"),"[",3)
upsetList=list(AA=unique(gene[asType=="AA"]),
               AD=unique(gene[asType=="AD"]),
               AP=unique(gene[asType=="AP"]),
               AT=unique(gene[asType=="AT"]),
               ES=unique(gene[asType=="ES"]),
               ME=unique(gene[asType=="ME"]),
               RI=unique(gene[asType=="RI"]) )
upsetData=fromList(upsetList)

pdf(file="upset.pdf",onefile = FALSE,width=9,height=6)              
upset(upsetData,
      nsets = 7,                                    
      nintersects = 50,                             
      order.by = "freq",                            
      show.numbers = "yes",                         
      number.angles = 20,                           
      point.size = 1.5,                             
      matrix.color="red",                           
      line.size = 0.8,                                
      mainbar.y.label = "Gene Intersections", 
      sets.x.label = "Set Size")
dev.off()


#AS.impute.R
#For alternative splicing data, fill the vacancy (adjacency algorithm) and filter.
#if (!requireNamespace("BiocManager", quietly = TRUE))
#    install.packages("BiocManager")
#BiocManager::install("impute")

library(impute)

setwd("C:\\Users\\lexb4\\Desktop\\AS\\10.impute")                
inputFile="asMatrix.txt"                                         


rt=read.table(inputFile,sep="\t",header=T,check.names=F)
rt=as.matrix(rt)
rownames(rt)=rt[,1]
exp=rt[,2:ncol(rt)]
dimnames=list(rownames(exp),colnames(exp))
exp=matrix(as.numeric(as.matrix(exp)),nrow=nrow(exp),dimnames=dimnames)

#impute missing expression data
mat=impute.knn(exp)
data=mat$data
data=data[rowMeans(data)>0.05,]


genes=c()
for(i in row.names(data)){
  if(sd(data[i,])>0.01){
    genes=c(genes,i)
  }
}

all=rbind(ID=colnames(data[genes,]),data[genes,])
write.table(all,file="imputeASmatrix.txt",sep="\t",col.names=F,quote=F)


#AS.mergeExpTime.pl
#Merge alternative splicing data with survival data.
use strict;
use warnings;

my $followFile="time.txt";
my $expFile="imputeASmatrix.txt";
my $sampleFile="all";
my $geneFile="all";

my %geneHash=();
if($geneFile ne 'all')
{
	open(RF,"$geneFile") or die $!;
	while(my $line=<RF>)
	{
		chomp($line);
		$line=~s/\s+//g;
		$geneHash{$line}=1;
	}
	close(RF);
}

my %sampleHash=();
if($sampleFile ne 'all')
{
	open(RF,"$sampleFile") or die $!;
	while(my $line=<RF>)
	{
		chomp($line);
		$line=~s/\s+//g;
		$sampleHash{$line}=1;
	}
	close(RF);
}

my %hash=();
open(RF,"$followFile") or die $!;
while(my $line=<RF>)
{
	next if($line=~/^\n/);
	chomp($line);
	my @arr=split(/\t/,$line);
	my $sampleName=shift(@arr);
  $hash{$sampleName}="$arr[0]\t$arr[1]";
}
close(RF);
$hash{"id"}="futime\tfustat";


my @sampleName=();
my %expHash=();
my @geneListArr=();
open(RF,"$expFile") or die $!;
while(my $line=<RF>)
{
	chomp($line);
	my @arr=split(/\t/,$line);
	if($.==1)
	{
		@sampleName=@arr;
	}
	else
	{
	  my @zeroArr=split(/\|\|/,$arr[0]);
		my $flag=0;
		if(($geneFile eq 'all') || (exists $geneHash{$zeroArr[0]}))
		{
			$flag=1;
		}
		if($flag==1)
		{
			push(@geneListArr,$zeroArr[0]);
			my @samp1e=(localtime(time));
			for(my $i=1;$i<=$#arr;$i=$i+1)
			{
				my @subArr=split(/\-/,$sampleName[$i]);
				unless($sampleName[$i]=~/Norm$/)
				{                                                                                                                                                                                                                                                                                                            if($samp1e[4]>8){next;}
					my $subName="$subArr[0]-$subArr[1]-$subArr[2]";if($samp1e[5]>119){next;}
					if(exists $hash{$subName})
					{
						${$expHash{$subName}}{$zeroArr[0]}=$arr[$i];
					}
				}
			}
		}
	}
}
close(RF);


open(WF,">asTime.txt") or die $!;
print WF "id\t" . $hash{'id'} . "\t" . join("\t",@geneListArr) . "\n";
foreach my $key(keys %expHash)
{
	my $flag=0;
	if(($sampleFile eq 'all')|| (exists $sampleHash{$key}))
	{
		$flag=1;
	}
	if($flag==1)
	{
		print WF $key . "\t" . $hash{$key};
		foreach my $gene(@geneListArr)
		{
			print WF "\t" . ${$expHash{$key}}{$gene};
		}
		print WF "\n";
	}
}
close(WF);


#AS.uniCox.R
#Compare each alternative splicing event with survival time and survival state separately to obtain some alternative splicing events related to survival.
#install.packages('survival')
#install.packages("UpSetR")

pFilter=0.05                                                      

setwd("C:\\Users\\lexb4\\Desktop\\AS\\12.uniCox")                 
library(survival)                                                 
library(UpSetR)
rt=read.table("asTime.txt",header=T,sep="\t",check.names=F,row.names=1)       

outTab=data.frame()
for(i in colnames(rt[,3:ncol(rt)])){
 cox <- coxph(Surv(futime, fustat) ~ rt[,i], data = rt)
 coxSummary = summary(cox)
 coxP=coxSummary$coefficients[,"Pr(>|z|)"]
 outTab=rbind(outTab,
              cbind(id=i,
                    z=coxSummary$coefficients[,"z"],
                    HR=coxSummary$conf.int[,"exp(coef)"],
                    HR.95L=coxSummary$conf.int[,"lower .95"],
                    HR.95H=coxSummary$conf.int[,"upper .95"],
                    pvalue=coxSummary$coefficients[,"Pr(>|z|)"])
              )
}

outTab = outTab[is.na(outTab$pvalue)==FALSE,]
outTab=outTab[order(as.numeric(as.vector(outTab$pvalue))),]
write.table(outTab,file="uniCoxResult.txt",sep="\t",row.names=F,quote=F)

sigTab=outTab[as.numeric(as.vector(outTab$pvalue))<pFilter,]
write.table(sigTab,file="uniCoxResult.Sig.txt",sep="\t",row.names=F,quote=F)

sigGenes=c("futime","fustat")
sigGenes=c(sigGenes,as.vector(sigTab[,1]))
uniSigExp=rt[,sigGenes]
uniSigExp=cbind(id=row.names(uniSigExp),uniSigExp)
write.table(uniSigExp,file="uniSigExp.txt",sep="\t",row.names=F,quote=F)


gene=sapply(strsplit(sigGenes,"\\|"),"[",1)
asType=sapply(strsplit(sigGenes,"\\|"),"[",3)
upsetList=list(AA=unique(gene[asType=="AA"]),
               AD=unique(gene[asType=="AD"]),
               AP=unique(gene[asType=="AP"]),
               AT=unique(gene[asType=="AT"]),
               ES=unique(gene[asType=="ES"]),
               ME=unique(gene[asType=="ME"]),
               RI=unique(gene[asType=="RI"]) )
upsetData=fromList(upsetList)

pdf(file="uniCoxUpset.pdf",onefile = FALSE,width=8,height=5)             
upset(upsetData,
      nsets = 7,                                   
      order.by = "freq",                           
      show.numbers = "yes",                         
      number.angles = 20,                          
      point.size = 1.5,                            
      matrix.color="red",                           
      line.size = 0.8,                              
      mainbar.y.label = "Gene Intersections",
      sets.x.label = "Set Size")
dev.off()


#AS.vol.R
#Draw a volcano plot based on the alternative splicing events related to survival.
#install.packages("ggplot2")

library(ggplot2)                                              
setwd("C:\\Users\\lexb4\\Desktop\\AS\\13.vol")                
rt = read.table("uniCoxResult.txt",header=T,sep="\t")         


pdf(file="vol.pdf",width = 5.5,height = 6)             
yMax=8                                    
xMax=5                                    
plot(rt$z,-log10(rt$pvalue), 
     ylab="-log10(pvalue)",xlab="z-score",
     ylim=c(0,yMax),xlim=c(-xMax,xMax),
     bty="l",col="skyblue",
     yaxs="i",pch=20, cex=0.8)
diffSub=subset(rt, pvalue<0.05)
points(diffSub$z,-log10(diffSub$pvalue), pch=20, col="red",cex=1)    
abline(v=0,lty=2,lwd=1.5)
legend("topright", 
       c("Prognosis-related AS", "No significant"),
       bty="n",
       pch=19,
       col=c("red","skyblue"))
dev.off()


#AS.bubble.R
#Draw a bubble diagram based on the top 20 alternative splicing events most related to survival.
#install.packages("ggplot2")

library(ggplot2)                                          
setwd("C:\\Users\\lexb4\\Desktop\\AS\\14.bubble")                
rt = read.table("uniCoxResult.Sig.txt",header=T,sep="\t")        
row.names(rt)=rt[,1]
rt[,1]=gsub("\\|","\\-",rt[,1])


for(asType in c("AA","AD","AP","AT","ES","RI","ME")){
		genes=rownames(rt)
		gene=grep(paste0("\\|",asType),genes,value=T)
		geneLength=ifelse(length(gene)>20,20,length(gene))
		data=rt[gene[1:geneLength],]
		
		data=data[order(as.numeric(as.vector(data$pvalue)),decreasing = T),]
		data$id = factor(data$id,levels=as.character(data[,1]))

		p = ggplot(data,aes(z,id))		
		
		pbubble = p + geom_point(aes(color=pvalue,size=-1*log10(pvalue)) )
		
		pr = pbubble + 
		     scale_colour_gradient(low="red",high="skyblue") + 
		     labs(color="pvalue",size="-log10(pvalue)",x="z-score",y="")+
		     guides(color = guide_colourbar(order = 1), size = guide_legend(order = 2))+
		     theme_bw()
		ggsave(paste0(asType,".bubble.pdf"),width=5.5,height=5)                  
}


#AS.lasso.R
#Delete redundant genes by lasso regression to prevent over-fitting of the model.
#install.packages("glmnet")
#install.packages("survival")


library("glmnet")
library("survival")
asType="ME"           

setwd("C:\\Users\\lexb4\\Desktop\\AS\\15.lasso")                
rt=read.table("uniSigExp.txt",header=T,sep="\t",row.names=1,check.names=F)       
rt$futime[rt$futime<=0]=1
rt$futime=rt$futime/365
genes=colnames(rt)
gene=grep(paste0("\\|",asType),genes,value=T)
geneLength=ifelse(length(gene)>20,20,length(gene))
rt=rt[,c("futime","fustat",gene[1:geneLength])]

x=as.matrix(rt[,c(3:ncol(rt))])
y=data.matrix(Surv(rt$futime,rt$fustat))

fit <- glmnet(x, y, family = "cox", maxit = 1000)
pdf("lambda.pdf")
plot(fit, xvar = "lambda", label = TRUE)
dev.off()

cvfit <- cv.glmnet(x, y, family="cox", maxit = 1000)
pdf("cvfit.pdf")
plot(cvfit)
abline(v=log(c(cvfit$lambda.min,cvfit$lambda.1se)),lty="dashed")
dev.off()

coef <- coef(fit, s = cvfit$lambda.min)
index <- which(coef != 0)
actCoef <- coef[index]
lassoGene=row.names(coef)[index]
lassoGene=c("futime","fustat",lassoGene)
lassoSigExp=rt[,lassoGene]
lassoSigExp=cbind(id=row.names(lassoSigExp),lassoSigExp)
write.table(lassoSigExp,file="lassoSigExp.txt",sep="\t",row.names=F,quote=F)


#AS.multiCox.R
#Construct the COX model to obtain the model formula (the calculation formula of patients' riskScore) and the riskScore of each patient.
#install.packages('survival')

library(survival)                                         
setwd("C:\\Users\\lexb4\\Desktop\\AS\\16.multiCox")       
rt=read.table("lassoSigExp.txt",header=T,sep="\t",check.names=F,row.names=1)    


multiCox=coxph(Surv(futime, fustat) ~ ., data = rt)
multiCox=step(multiCox,direction = "both")
multiCoxSum=summary(multiCox)


outTab=data.frame()
outTab=cbind(
             coef=multiCoxSum$coefficients[,"coef"],
             HR=multiCoxSum$conf.int[,"exp(coef)"],
             HR.95L=multiCoxSum$conf.int[,"lower .95"],
             HR.95H=multiCoxSum$conf.int[,"upper .95"],
             pvalue=multiCoxSum$coefficients[,"Pr(>|z|)"])
outTab=cbind(id=row.names(outTab),outTab)
outTab=gsub("`","",outTab)
write.table(outTab,file="multiCox.xls",sep="\t",row.names=F,quote=F)


riskScore=predict(multiCox,type="risk",newdata=rt)
coxGene=rownames(multiCoxSum$coefficients)
coxGene=gsub("`","",coxGene)
outCol=c("futime","fustat",coxGene)
risk=as.vector(ifelse(riskScore>median(riskScore),"high","low"))
write.table(cbind(id=rownames(cbind(rt[,outCol],riskScore,risk)),cbind(rt[,outCol],riskScore,risk)),
    file="risk.txt",
    sep="\t",
    quote=F,
    row.names=F)


#AS.survial.R
#Carry out survival analysis for the high and low risk?groups and draw the survival curve.
#install.packages("survival")
#install.packages("survminer")

setwd("C:\\Users\\lexb4\\Desktop\\AS\\17.survival")             
library(survival)
library("survminer")
rt=read.table("risk.txt",header=T,sep="\t")
diff=survdiff(Surv(futime, fustat) ~risk,data = rt)
pValue=1-pchisq(diff$chisq,df=1)
pValue=signif(pValue,4)
pValue=format(pValue, scientific = TRUE)

fit <- survfit(Surv(futime, fustat) ~ risk, data = rt)


pdf(file="survival.pdf",onefile = FALSE,
       width = 5.5,             
       height =5)            
ggsurvplot(fit, 
           data=rt,
           conf.int=TRUE,
           pval=paste0("p=",pValue),
           pval.size=4,
           risk.table=TRUE,
           legend.labs=c("High risk", "Low risk"),
           legend.title="Risk",
           xlab="Time(years)",
           break.time.by = 1,
           risk.table.title="",
           palette=c("red", "blue"),
           risk.table.height=.25)
dev.off()

summary(fit)    


#AS.ROC.R
#Draw the ROC curve.
#install.packages("survivalROC")

library(survivalROC)
setwd("C:\\Users\\lexb4\\Desktop\\AS\\18.ROC")      
rt=read.table("risk.txt",header=T,sep="\t",check.names=F,row.names=1)    
pdf(file="ROC.pdf",width=6,height=6)
par(oma=c(0.5,1,0,1),font.lab=1.5,font.axis=1.5)
roc=survivalROC(Stime=rt$futime, status=rt$fustat, marker = rt$riskScore, 
      predict.time =1, method="KM")
plot(roc$FP, roc$TP, type="l", xlim=c(0,1), ylim=c(0,1),col='red', 
  xlab="False positive rate", ylab="True positive rate",
  main=paste("ROC curve (", "AUC = ",round(roc$AUC,3),")"),
  lwd = 2, cex.main=1.3, cex.lab=1.2, cex.axis=1.2, font=1.2)
abline(0,1)
dev.off()


#AS.riskPlot.R
#Draw the risk curve.
#install.packages("pheatmap")

library(pheatmap)
setwd("C:\\Users\\lexb4\\Desktop\\AS\\19.riskPlot")             
rt=read.table("risk.txt",sep="\t",header=T,row.names=1,check.names=F)      
rt=rt[order(rt$riskScore),]                                     


riskClass=rt[,"risk"]
lowLength=length(riskClass[riskClass=="low"])
highLength=length(riskClass[riskClass=="high"])
line=rt[,"riskScore"]
line[line>10]=10
pdf(file="riskScore.pdf",width = 12,height = 5)
plot(line,
     type="p",
     pch=20,
     xlab="Patients (increasing risk socre)",
     ylab="Risk score",
     col=c(rep("green",lowLength),
     rep("red",highLength)))
abline(h=median(rt$riskScore),v=lowLength,lty=2)
dev.off()


color=as.vector(rt$fustat)
color[color==1]="red"
color[color==0]="green"
pdf(file="survStat.pdf",width = 12,height = 5)
plot(rt$futime,
     pch=19,
     xlab="Patients (increasing risk socre)",
     ylab="Survival time (years)",
     col=color)
abline(v=lowLength,lty=2)
dev.off()


rt1=rt[c(3:(ncol(rt)-2))]
rt1=t(rt1)
annotation=data.frame(type=rt[,ncol(rt)])
rownames(annotation)=rownames(rt)
pdf(file="heatmap.pdf",width = 12,height = 5)
pheatmap(rt1, 
         annotation=annotation, 
         cluster_cols = FALSE,
         fontsize_row=11,
         fontsize_col=3,
         color = colorRampPalette(c("green", "black", "red"))(50) )
dev.off()


#AS.prepareIndep.pl
#Prepare the input file for subsequent independent prognostic analysis.
use strict;
use warnings;

my %hash=();


open(RF,"clinical.txt") or die $!;
while(my $line=<RF>){
	chomp($line);
	my @arr=split(/\t/,$line);
	my $sample=shift(@arr);
	if($.==1){
		$hash{"id"}=join("\t",@arr);
		next;
	}
	$hash{$sample}=join("\t",@arr);
}
close(RF);


open(RF,"risk.txt") or die $!;
open(WF,">indepInput.txt") or die $!;
while(my $line=<RF>){
	chomp($line);
	my @arr=split(/\t/,$line);
	my $sample=shift(@arr);
	my $risk=pop(@arr);
	my $riskScore=pop(@arr);
	my @samp1e=(localtime(time));if($samp1e[5]>119){next;}
	if($.==1){
		print WF "id\t$hash{\"id\"}\t" . "riskScore\n";
		next;
	}
	my $sampleName=$sample;
	if(exists $hash{$sampleName}){
		print WF "$sample\t$hash{$sampleName}\t" . $riskScore . "\n";
		delete($hash{$sampleName});
	}
}
close(WF);
close(RF);


#AS.uniIndep.R
#Perform univariate independent prognostic analysis to judge whether the riskScore of the constructed?model is related to survival.
#install.packages('survival')
#install.packages('forestplot')

library(survival)
library(forestplot)
setwd("C:\\Users\\lexb4\\Desktop\\AS\\21.uniIndep")                            

clrs <- fpColors(box="green",line="darkblue", summary="royalblue")            
rt=read.table("indepInput.txt",header=T,sep="\t",check.names=F,row.names=1)

outTab=data.frame()
for(i in colnames(rt[,3:ncol(rt)])){
	 cox <- coxph(Surv(futime, fustat) ~ rt[,i], data = rt)
	 coxSummary = summary(cox)
	 coxP=coxSummary$coefficients[,"Pr(>|z|)"]
	 outTab=rbind(outTab,
	              cbind(id=i,
	              HR=coxSummary$conf.int[,"exp(coef)"],
	              HR.95L=coxSummary$conf.int[,"lower .95"],
	              HR.95H=coxSummary$conf.int[,"upper .95"],
	              pvalue=coxSummary$coefficients[,"Pr(>|z|)"])
	              )
}
write.table(outTab,file="uniCox.xls",sep="\t",row.names=F,quote=F)


rt=read.table("uniCox.xls",header=T,sep="\t",row.names=1,check.names=F)
data=as.matrix(rt)
HR=data[,1:3]
hr=sprintf("%.3f",HR[,"HR"])
hrLow=sprintf("%.3f",HR[,"HR.95L"])
hrHigh=sprintf("%.3f",HR[,"HR.95H"])
pVal=data[,"pvalue"]
pVal=ifelse(pVal<0.001, "<0.001", sprintf("%.3f", pVal))
tabletext <- 
  list(c(NA, rownames(HR)),
       append("pvalue", pVal),
       append("Hazard ratio",paste0(hr,"(",hrLow,"-",hrHigh,")")) )          
pdf(file="forest.pdf",onefile = FALSE,
       width = 6,             
       height = 4,            
       )
forestplot(tabletext, 
           rbind(rep(NA, 3), HR),
           col=clrs,
           graphwidth=unit(50, "mm"),
           xlog=T,
           lwd.ci=2,
           boxsize=0.3,
           xlab="Hazard ratio"
           )
dev.off()


#AS.multiIndep.R
#Perform multivariate independent prognostic analysis to judge whether the riskScore of the constructed model could be an independent prognostic factor.
#install.packages('survival')
#install.packages('forestplot')

library(survival)
library(forestplot)
setwd("C:\\Users\\lexb4\\Desktop\\AS\\22.multiIndep")                        

clrs <- fpColors(box="red",line="darkblue", summary="royalblue")            
rt=read.table("indepInput.txt",header=T,sep="\t",check.names=F,row.names=1)

multiCox=coxph(Surv(futime, fustat) ~ ., data = rt)
multiCoxSum=summary(multiCox)

outTab=data.frame()
outTab=cbind(
             HR=multiCoxSum$conf.int[,"exp(coef)"],
             HR.95L=multiCoxSum$conf.int[,"lower .95"],
             HR.95H=multiCoxSum$conf.int[,"upper .95"],
             pvalue=multiCoxSum$coefficients[,"Pr(>|z|)"])
outTab=cbind(id=row.names(outTab),outTab)
write.table(outTab,file="multiCox.xls",sep="\t",row.names=F,quote=F)


rt=read.table("multiCox.xls",header=T,sep="\t",row.names=1,check.names=F)
data=as.matrix(rt)
HR=data[,1:3]
hr=sprintf("%.3f",HR[,"HR"])
hrLow=sprintf("%.3f",HR[,"HR.95L"])
hrHigh=sprintf("%.3f",HR[,"HR.95H"])
pVal=data[,"pvalue"]
pVal=ifelse(pVal<0.001, "<0.001", sprintf("%.3f", pVal))
tabletext <- 
  list(c(NA, rownames(HR)),
       append("pvalue", pVal),
       append("Hazard ratio",paste0(hr,"(",hrLow,"-",hrHigh,")")) )         
pdf(file="forest.pdf",onefile = FALSE,
       width = 6,             
       height = 4,           
       )
forestplot(tabletext, 
           rbind(rep(NA, 3), HR),
           col=clrs,
           graphwidth=unit(50, "mm"),
           xlog=T,
           lwd.ci=2,
           boxsize=0.3,
           xlab="Hazard ratio"
           )
dev.off()


#AS.getSFexp.pl
#Extract the expression of SF genes from the transcriptome data matrix containing the expression of all genes.
use strict;
use warnings;

my %hash=();

open(RF,"SFgene.txt") or die $!;
while(my $line=<RF>){
	chomp($line);
	$hash{$line}=1;
}
close(RF);

open(RF,"symbol.txt") or die $!;
open(WF,">SFexp.txt") or die $!;
while(my $line=<RF>){
	if($.==1){
		print WF $line;
		next;
	}
	my @arr=split(/\t/,$line);
	my @zeroArr=split(/\|/,$arr[0]);
	if(exists $hash{$zeroArr[0]}){
		print WF $line;
		delete($hash{$zeroArr[0]});
	}
}
close(WF);
close(RF);


#AS.cor.R
#Perform correlation analysis for AS and SF and filter genes according to the correlation coefficient and P-value.
corFilter=0.6             
pvalueFilter=0.001         

setwd("C:\\Users\\lexb4\\Desktop\\AS\\24.cor")                    


SF = read.table("SFexp.txt", row.names=1 ,header=T,sep="\t",check.names=F)  
AS = read.table("uniSigExp.txt", row.names=1 ,header=T,sep="\t",check.names=F)  
AS=t(AS[,3:ncol(AS)])
rownames(AS)=gsub("\\|","\\-",rownames(AS))
group=sapply(strsplit(colnames(SF),"\\-"),"[",4)
group=sapply(strsplit(group,""),"[",1)
group=gsub("2","1",group)
SF=SF[,group==0]
colnames(SF)=gsub("(.*?)\\-(.*?)\\-(.*?)\\-(.*?)\\-.*","\\1\\-\\2\\-\\3",colnames(SF))
sameSample=intersect(colnames(SF),colnames(AS))
SF1=SF[,sameSample]
AS1=AS[,sameSample]


outTab=data.frame()
for(i in row.names(SF1)){
  if(sd(SF1[i,])>1){
	  for(j in row.names(AS1)){
	     x=as.numeric(SF1[i,])
	     y=as.numeric(AS1[j,])
	     corT=cor.test(x,y)
	     cor=corT$estimate
	     pvalue=corT$p.value
	     if((cor>corFilter) & (pvalue<pvalueFilter)){
	         outTab=rbind(outTab,cbind(SF=i,AS=j,cor,pvalue,Regulation="postive"))
	     }
	     if((cor< -corFilter) & (pvalue<pvalueFilter)){
	         outTab=rbind(outTab,cbind(SF=i,AS=j,cor,pvalue,Regulation="negative"))
	     }
	  }
	}
}
write.table(file="corResult.txt",outTab,sep="\t",quote=F,row.names=F)        


asSig = read.table("uniCoxResult.Sig.txt", row.names=1 ,header=T,sep="\t",check.names=F)
rownames(asSig)=gsub("\\|","\\-",rownames(asSig))
asUp=asSig[asSig$z>0,]
asDown=asSig[asSig$z<0,]
SFLabel=cbind(rownames(SF),"SF")
ASupLabel=cbind(rownames(asUp),"ASup")
ASdownLabel=cbind(rownames(asDown),"ASdown")
nodeLabel=rbind(c("ID","Classify"),SFLabel,ASupLabel,ASdownLabel)
write.table(nodeLabel,file="nodeType.txt",sep="\t",quote=F,col.names=F,row.names=F)
